# Supplementary material for: Absence of biofilm adhesin proteins changes surface attachment and cell strategy for Desulfovibrio vulgaris Hildenborough
Source: J Bacteriol. 2024 Dec 31;207(1):e00379-24. doi: 10.1128/jb.00379-24 (PMC11784015; doi:10.1128/jb.00379-24)
Supplement: Table S1 — Protein intensities, transformations, and normalizations for biofilm proteomic analyses. [file jb.00379-24-s0002.xlsx]

## Sheet: Supplemental File 1
Table S1. Protein intensities, transformations, and normalizations for biofilm proteomic analyses.
			Protein Intensity Values from summed peptides									log2 transformed									Normalized (subtracted by avg of all log2 intensities for given sample)												Normalized to slope (Value in AF - AO divided by slope of sample)										Normalized to slope (Value in AF - AO divided by slope of sample)
ProteinID	Description	DVU#/DORF	JWT700A_01	JWT700B_02	JWT700C_03	JWT705A_10	JWT705B_05	JWT705C_06	JWT706A_07	JWT706B_08	JWT706C_09	JWT700A_01	JWT700B_02	JWT700C_03	JWT705A_10	JWT705B_05	JWT705C_06	JWT706A_07	JWT706B_08	JWT706C_09	JWT700A_01	JWT700B_02	JWT700C_03	JWT705A_04	JWT705B_05	JWT705C_06	JWT706A_07	JWT706B_08	JWT706C_09	Average	Samples	slope	JWT700A_01	JWT700B_02	JWT700C_03	JWT705A_04	JWT705B_05	JWT705C_06	JWT706A_07	JWT706B_08	JWT706C_09		JWT700A_01	JWT700B_02	JWT700C_03	JWT705A_04	JWT705B_05	JWT705C_06	JWT706A_07
VIMSS11399142	VIMSS11399142 DORF25031 Protein-coding gene [Desulfovibrio vulgaris Hildenborough]	DORF25031	64500000	0	0	10356100	0	0	0	0	0	25.9428			23.304						-4.37359			-3.80238						-4.08799	1	0.95738	-4.56829			-3.82234							-4.56829	-6.44654	-6.43415	-3.82234	-6.37007	-6.31988	-6.41512
VIMSS11399152	VIMSS11399152 DORF26924 Protein-coding gene [Desulfovibrio vulgaris Hildenborough]	DORF26924	118000000	128000000	3440000	3402790	140000000	159000000	71600000	122000000	46000000	26.8142	26.9316	21.714	21.6983	27.0609	27.2445	26.0935	26.8623	25.4551	-3.50217	-2.86971	-7.63472	-5.40808	-2.70493	-2.56626	-3.75029	-3.03091	-4.46131	-3.99204	2	1.02254	-3.65808	-2.80645	-7.54334	-5.43645	-2.64703	-2.52896	-3.78584	-3.09118	-4.365		-3.65808	-2.80645	-7.54334	-5.43645	-2.64703	-2.52896	-3.78584
VIMSS11399159	VIMSS11399159 DORF28911 Protein-coding gene [Desulfovibrio vulgaris Hildenborough]	DORF28911	3460000000	1250000000	837000000	302963000	475000000	1020000000	545000000	1190000000	1490000000	31.6881	30.2193	29.6407	28.1746	28.8234	29.9259	29.0217	30.1483	30.4727	1.37174	0.418005	0.291958	1.0682	-0.942432	0.115208	-0.822066	0.255102	0.556226	0.256883	3	1.01211	1.43281	0.40879	0.288464	1.07381	-0.92226	0.113533	-0.829857	0.260175	0.544218		1.43281	0.40879	0.288464	1.07381	-0.92226	0.113533	-0.829857
VIMSS11399161	VIMSS11399161 qrcA quinone reductase complex, A subunit (Morgan Price) [Desulfovibrio vulgaris Hildenborough]	DVU0695	0	0	0	0	0	0	415000000	0	0							28.6285									-1.21521			-1.21521	4	0.99478							-1.22673				-6.72215	-6.28637	-6.35199	-6.60537	-6.48591	-6.37052	-1.22673
VIMSS11399165	VIMSS11399165 DORF7832 Protein-coding gene [Desulfovibrio vulgaris Hildenborough]	DORF7832	100000000	42300000	0	0	0	43900000	0	358000000	0	26.5754	25.3342				25.3877		28.4154		-3.74096	-4.46712				-4.423		-1.47783		-3.52723	5	1.02187	-3.9075	-4.36865				-4.3587		-1.50722			-3.9075	-4.36865	-6.33628	-6.83694	-6.29362	-4.3587	-6.41568
VIMSS11399177	VIMSS11399177 DORF10286 Protein-coding gene [Desulfovibrio vulgaris Hildenborough]	DORF10286	1470000000	830000000	508000000	84986800	706000000	708000000	658000000	726000000	620000000	30.4532	29.6285	28.9203	26.3407	29.3951	29.3992	29.2935	29.4354	29.2077	0.136785	-0.17274	-0.428441	-0.765627	-0.370692	-0.41154	-0.550234	-0.457818	-0.708746	-0.414339	6	1.01475	0.142874	-0.168932	-0.423313	-0.769644	-0.362757	-0.405558	-0.55545	-0.466923	-0.693446		0.142874	-0.168932	-0.423313	-0.769644	-0.362757	-0.405558	-0.55545
VIMSS11399179	VIMSS11399179 DORF10446 Protein-coding gene [Desulfovibrio vulgaris Hildenborough]	DORF10446	137000000	66000000	0	0	597000000	91900000	53500000	98000000	47900000	27.0296	25.976			29.1532	26.4536	25.673	26.5463	25.5135	-3.28678	-3.82531			-0.612629	-3.35715	-4.17071	-3.34693	-4.40292	-3.28606	7	0.990611	-3.4331	-3.74099			-0.599516	-3.30835	-4.21024	-3.4135	-4.30787		-3.4331	-3.74099	-6.54084	-6.65889	-0.599516	-3.30835	-4.21024
VIMSS11399181	VIMSS11399181 DORF10862 Protein-coding gene [Desulfovibrio vulgaris Hildenborough]	DORF10862	315000000	0	11600000	0	246000000	0	117000000	0	0	28.2308		23.4676		27.8741		26.8019			-2.08561		-5.88107		-1.8917		-3.04181			-3.22505	8	0.9805	-2.17845		-5.81068		-1.85121		-3.07064				-2.17845	-6.50371	-5.81068	-6.79762	-1.85121	-6.20206	-3.07064
VIMSS11399189	VIMSS11399189 DORF36392 Protein-coding gene [Desulfovibrio vulgaris Hildenborough]	DORF36392	287000000	603000000	3830000	22988600	548000000	254000000	63900000	297000000	51000000	28.0965	29.1676	21.8689	24.4544	29.0296	27.9203	25.9293	28.1459	25.604	-2.21991	-0.633693	-7.47978	-2.65195	-0.736184	-1.89046	-3.91443	-1.74733	-4.31245	-2.84291	9	1.02206	-2.31873	-0.619724	-7.39025	-2.66586	-0.720426	-1.86298	-3.95154	-1.78207	-4.21935		-2.31873	-0.619724	-7.39025	-2.66586	-0.720426	-1.86298	-3.95154
VIMSS11399203	VIMSS11399203 DORF37658 Protein-coding gene [Desulfovibrio vulgaris Hildenborough]	DORF37658	446000000	86300000	519000000	27964800	60900000	0	828000000	247000000	41100000	28.7325	26.3629	28.9512	24.7371	25.8599		29.6251	27.8799	25.2926	-1.58392	-3.43842	-0.397535	-2.36925	-3.90585		-0.218691	-2.01328	-4.6238	-2.31884			-1.65443	-3.36262	-0.392777	-2.38169	-3.82224		-0.220764	-2.05332	-4.52399		-1.65443	-3.36262	-0.392777	-2.38169	-3.82224	-6.36089	-0.220764
VIMSS11399206	VIMSS11399206 DORF14879 Protein-coding gene [Desulfovibrio vulgaris Hildenborough]	DORF14879	0	0	0	0	0	0	0	175000000	0								27.3828									-2.51043		-2.51043										-2.56036			-6.64313	-6.42743	-6.50758	-6.66551	-6.44594	-6.22203	-6.43364
VIMSS11399220	VIMSS11399220 DORF16603 Protein-coding gene [Desulfovibrio vulgaris Hildenborough]	DORF16603	1560000000	403000000	368000000	185558000	867000000	388000000	413000000	1040000000	209000000	30.5389	28.5862	28.4551	27.4673	29.6915	28.5315	28.6216	29.9539	27.6389	0.222514	-1.21507	-0.893564	0.360933	-0.074328	-1.27923	-1.22218	0.0607237	-2.27751	-0.701968			0.23242	-1.18829	-0.882868	0.362827	-0.072737	-1.26064	-1.23376	0.0619313	-2.22834		0.23242	-1.18829	-0.882868	0.362827	-0.072737	-1.26064	-1.23376
VIMSS11399221	VIMSS11399221 DORF40861 Protein-coding gene [Desulfovibrio vulgaris Hildenborough]	DORF40861	2230000000	2360000000	2350000000	365798000	1970000000	3620000000	3090000000	2600000000	2760000000	31.0544	31.1361	31.13	28.4465	30.8755	31.7533	31.525	31.2759	31.362	0.738012	1.33486	1.78132	1.34011	1.10976	1.94263	1.68121	1.38265	1.44558	1.41735			0.770866	1.30544	1.76	1.34714	1.08601	1.91439	1.69715	1.41015	1.41437		0.770866	1.30544	1.76	1.34714	1.08601	1.91439	1.69715
VIMSS11399222	VIMSS11399222 DORF17147 Protein-coding gene [Desulfovibrio vulgaris Hildenborough]	DORF17147	0	0	0	0	0	0	18800000	0	0							24.1642									-5.67952			-5.67952									-5.73335				-6.85083	-6.48526	-6.4124	-6.79445	-6.44475	-6.29526	-5.73335
VIMSS11399224	VIMSS11399224 DORF41366 Protein-coding gene [Desulfovibrio vulgaris Hildenborough]	DORF41366	80500000	158000000	37600000	19555800	186000000	0	423000000	375000000	320000000	26.2625	27.2353	25.1642	24.2211	27.4707		28.6561	28.4823	28.2535	-4.0539	-2.56593	-4.18446	-2.88527	-2.29506		-1.18766	-1.4109	-1.66294	-2.53077			-4.23437	-2.50936	-4.13438	-2.90041	-2.24593		-1.19892	-1.43896	-1.62704		-4.23437	-2.50936	-4.13438	-2.90041	-2.24593	-6.32437	-1.19892
VIMSS11399238	VIMSS11399238 DORF43423 Protein-coding gene [Desulfovibrio vulgaris Hildenborough]	DORF43423	3520000000	1530000000	1340000000	60833500	1630000000	1200000000	2290000000	1380000000	19100000000	31.7129	30.5109	30.3196	25.8584	30.6022	30.1604	31.0927	30.362	34.1529	1.39654	0.709608	0.970892	-1.248	0.83644	0.349673	1.24895	0.468808	4.23641	0.996593			1.45871	0.693965	0.959271	-1.25455	0.818536	0.34459	1.26079	0.478132	4.14496		1.45871	0.693965	0.959271	-1.25455	0.818536	0.34459	1.26079
VIMSS11399244	VIMSS11399244 DORF23513 Protein-coding gene [Desulfovibrio vulgaris Hildenborough]	DORF23513	72800000	259000000	0	64545500	250000000	270000000	0	193000000	0	26.1174	27.9484		25.9438	27.8974	28.0084		27.524		-4.19895	-1.8529		-1.16255	-1.86843	-1.80233		-2.36919		-2.20906			-4.38587	-1.81205		-1.16865	-1.82844	-1.77613		-2.4163			-4.38587	-1.81205	-6.46249	-1.16865	-1.82844	-1.77613	-6.39047
VIMSS11399247	VIMSS11399247 DORF24435 Protein-coding gene [Desulfovibrio vulgaris Hildenborough]	DORF24435	905000000	486000000	409000000	249934000	385000000	610000000	648000000	319000000	722000000	29.7533	28.8564	28.6075	27.897	28.5203	29.1842	29.2714	28.249	29.4274	-0.563042	-0.944895	-0.741168	0.79061	-1.2455	-0.62648	-0.572328	-1.64423	-0.489016	-0.670673			-0.588107	-0.924065	-0.732297	0.794759	-1.21884	-0.617373	-0.577753	-1.67693	-0.478459		-0.588107	-0.924065	-0.732297	0.794759	-1.21884	-0.617373	-0.577753
VIMSS11399248	VIMSS11399248 DORF47312 Protein-coding gene [Desulfovibrio vulgaris Hildenborough]	DORF47312	0	0	1510000	0	0	0	0	0	0			20.5261									-8.82258							-8.82258					-8.71698								-6.82098	-6.53321	-8.71698	-6.65563	-6.4494	-6.41047	-6.20114
VIMSS11399256	VIMSS11399256 DORF765 Protein-coding gene [Desulfovibrio vulgaris Hildenborough]	DORF765	0	90500000	0	0	0	0	0	58600000	87800000		26.4314						25.8044	26.3877		-3.36986						-4.08882	-3.52872	-3.66247				-3.29557						-4.17013	-3.45254		-6.64127	-3.29557	-6.52724	-6.81672	-6.45319	-6.23051	-6.37117
VIMSS11399262	VIMSS11399262 Protein-coding gene [Desulfovibrio vulgaris Hildenborough]	DORF2077	345000000	363000000	292000000	1241220000	355000000	375000000	842000000	293000000	360000000	28.362	28.4354	28.1214	30.2091	28.4032	28.4823	29.6492	28.1263	28.4234	-1.95436	-1.36588	-1.2273	3.10275	-1.36254	-1.3284	-0.194502	-1.76689	-1.49302	-0.843349			-2.04137	-1.33577	-1.21261	3.11903	-1.33338	-1.30909	-0.196345	-1.80203	-1.46079		-2.04137	-1.33577	-1.21261	3.11903	-1.33338	-1.30909	-0.196345
VIMSS11399263	VIMSS11399263 Protein-coding gene [Desulfovibrio vulgaris Hildenborough]	DVUA0111.1	0	0	118000000	31058800	0	59300000	0	0	124000000			26.8142	24.8885		25.8215			26.8858			-2.53448	-2.21786		-3.98919			-3.03067	-2.94305					-2.50415	-2.2295		-3.9312			-2.96525		-6.7506	-6.34053	-2.50415	-2.2295	-6.42627	-3.9312	-6.35278
VIMSS11399265	VIMSS11399265 Protein-coding gene [Desulfovibrio vulgaris Hildenborough]	DORF2116	55000000	0	0	0	0	0	0	0	0	25.7129									-4.60346									-4.60346			-4.80839										-4.80839	-6.40123	-6.36751	-6.7202	-6.37532	-6.34504	-6.43781
VIMSS11399267	VIMSS11399267 Protein-coding gene [Desulfovibrio vulgaris Hildenborough]	DORF2161	10900000000	16800000000	2050000000	354562000	4300000000	4240000000	21200000000	15500000000	19000000000	33.3436	33.9677	30.933	28.4015	32.0017	31.9814	34.3033	33.8515	34.1453	3.02722	4.16647	1.58428	1.2951	2.2359	2.1707	4.4596	3.95834	4.22884	3.01405			3.16199	4.07462	1.56532	1.3019	2.18805	2.13915	4.50187	4.03706	4.13755		3.16199	4.07462	1.56532	1.3019	2.18805	2.13915	4.50187
VIMSS206065	VIMSS206065 cobI precorrin-2 C20-methyltransferase (TIGR) [Desulfovibrio vulgaris Hildenborough]	DVU0646	1250000000	2140000000	647000000	418606000	663000000	546000000	727000000	2760000000	810000000	30.2193	30.995	29.2692	28.641	29.3044	29.0243	29.4374	31.362	29.5933	-0.0971035	1.19369	-0.0795036	1.53466	-0.461351	-0.786388	-0.406367	1.46881	-0.323093	0.227038			-0.101426	1.16737	-0.078552	1.54271	-0.451476	-0.774957	-0.410218	1.49802	-0.316118		-0.101426	1.16737	-0.078552	1.54271	-0.451476	-0.774957	-0.410218
VIMSS206066	VIMSS206066 DVU0647 iron compound ABC transporter, periplasmic iron compount-binding protein, putative (TIGR) [Desulfovibrio vulgaris Hildenborough]	DVU0647	3890000000	108000000	153000000	39372400	4440000000	888000000	972000000	190000000	666000000	31.8571	26.6865	27.189	25.2307	32.0479	29.726	29.8564	27.5014	29.3109	1.54074	-3.11482	-2.15974	-1.87568	2.28213	-0.0847297	0.0126343	-2.39179	-0.605492	-0.71075			1.60933	-3.04616	-2.13389	-1.88552	2.23328	-0.083498	0.012754	-2.43935	-0.592421		1.60933	-3.04616	-2.13389	-1.88552	2.23328	-0.083498	0.012754
VIMSS206067	VIMSS206067 fepC iron compound ABC transporter, ATP-binding protein (TIGR) [Desulfovibrio vulgaris Hildenborough]	DVU0648	2490000000	1200000000	1100000000	12590700	1460000000	231000000	314000000	1190000000	250000000	31.2135	30.1604	30.0349	23.5859	30.4433	27.7833	28.2262	30.1483	27.8974	0.897114	0.359111	0.686162	-3.52051	0.677536	-2.0274	-1.61756	0.255102	-2.01909	-0.701058			0.937051	0.351195	0.67795	-3.53898	0.663034	-1.99793	-1.63289	0.260175	-1.9755		0.937051	0.351195	0.67795	-3.53898	0.663034	-1.99793	-1.63289
VIMSS206070	VIMSS206070 DVU0650 chelatase, putative (TIGR) [Desulfovibrio vulgaris Hildenborough]	DVU0650	38500000000	32600000000	18700000000	1892330000	40900000000	33300000000	27900000000	30800000000	32500000000	35.1641	34.9242	34.1223	30.8175	35.2514	34.9548	34.6995	34.8422	34.9197	4.84775	5.12288	4.77363	3.71115	5.4856	5.14409	4.8558	4.949	5.00328	4.87702			5.06356	5.00995	4.71649	3.73063	5.36818	5.06931	4.90182	5.04742	4.89527		5.06356	5.00995	4.71649	3.73063	5.36818	5.06931	4.90182
VIMSS206074	VIMSS206074 atoC sigma-54 dependent transcriptional regulator, putative/response regulator (TIGR) [Desulfovibrio vulgaris Hildenborough]	DVU0653	2070000000	45900000	28700000	0	0	28900000	1410000000	2610000000	1580000000	30.947	25.452	24.7745			24.7846	30.393	31.2814	30.5573	0.630599	-4.34929	-4.57415			-5.02615	0.549301	1.38819	0.640838	-1.53438			0.658672	-4.25341	-4.5194			-4.95309	0.554508	1.4158	0.627004		0.658672	-4.25341	-4.5194	-6.71428	-6.38937	-4.95309	0.554508
VIMSS206075	VIMSS206075 DVU0654 peptidase, U32 family (TIGR) [Desulfovibrio vulgaris Hildenborough]	DVU0654	2630000000	71900000	6790000	74748600	27300000	8940000	21700000	89200000	78300000	31.2924	26.0995	22.695	26.1555	24.7024	23.0918	24.3712	26.4105	26.2225	0.976031	-3.70179	-6.65371	-0.950819	-5.06339	-6.71887	-5.47256	-3.48267	-3.69393	-3.86241			1.01948	-3.62018	-6.57407	-0.955808	-4.95501	-6.6212	-5.52442	-3.55193	-3.61419		1.01948	-3.62018	-6.57407	-0.955808	-4.95501	-6.6212	-5.52442
VIMSS206076	VIMSS206076 DVU0655 PHP domain protein (TIGR) [Desulfovibrio vulgaris Hildenborough]	DVU0655	1070000000	854000000	674000000	101399000	1030000000	1030000000	2150000000	656000000	123000000	29.995	29.6697	29.3282	26.5955	29.94	29.94	31.0017	29.2891	26.8741	-0.321421	-0.131615	-0.0205207	-0.510894	0.174212	0.129283	1.15794	-0.604092	-3.04236	-0.352162			-0.33573	-0.128714	-0.0202751	-0.513575	0.170483	0.127404	1.16892	-0.616106	-2.97668		-0.33573	-0.128714	-0.0202751	-0.513575	0.170483	0.127404	1.16892
VIMSS206081	VIMSS206081 DVU0659 hypothetical protein (TIGR) [Desulfovibrio vulgaris Hildenborough]	DVU0659	321000000	560000000	97900000	4517080	17000000	550000000	61000000	26600000	59800000	28.258	29.0609	26.5448	22.107	24.019	29.0349	25.8623	24.6649	25.8336	-2.05839	-0.740424	-2.80389	-4.9994	-5.74675	-0.775858	-3.98144	-5.22829	-4.0828	-3.37969			-2.15002	-0.724102	-2.77033	-5.02564	-5.62374	-0.76458	-4.01918	-5.33227	-3.99466		-2.15002	-0.724102	-2.77033	-5.02564	-5.62374	-0.76458	-4.01918
VIMSS206083	VIMSS206083 DVU0660 phosphoesterase, putative (TIGR) [Desulfovibrio vulgaris Hildenborough]	DVU0660	30500000	638000000	65100000	54731000	169000000	50900000	95800000	225000000	87800000	24.8623	29.249	25.9562	25.7059	27.3324	25.6012	26.5135	27.7453	26.3877	-5.45408	-0.552295	-3.39254	-1.40051	-2.43334	-4.20955	-3.33022	-2.14786	-3.52872	-2.93879			-5.69688	-0.54012	-3.35193	-1.40786	-2.38125	-4.14836	-3.36179	-2.19058	-3.45254		-5.69688	-0.54012	-3.35193	-1.40786	-2.38125	-4.14836	-3.36179
VIMSS206085	VIMSS206085 cysE serine O-acetyltransferase (TIGR) [Desulfovibrio vulgaris Hildenborough]	DVU0662	16800000000	13000000000	1730000000	539678000	13400000000	1410000000	2050000000	16000000000	14600000000	33.9677	33.5978	30.6881	29.0075	33.6415	30.393	30.933	33.8974	33.7652	3.65136	3.79652	1.33943	1.90116	3.87573	0.582334	1.08923	4.00414	3.84881	2.67652			3.81391	3.71282	1.3234	1.91114	3.79277	0.573869	1.09955	4.08377	3.76572		3.81391	3.71282	1.3234	1.91114	3.79277	0.573869	1.09955
VIMSS206086	VIMSS206086 cysK cysteine synthase A (TIGR) [Desulfovibrio vulgaris Hildenborough]	DVU0663	1820000000	1680000000	2920000000	63756800	1180000000	929000000	2460000000	2120000000	2350000000	30.7613	30.6458	31.4433	25.9261	30.1361	29.7911	31.196	30.9814	31.13	0.444907	0.844538	2.09463	-1.18029	0.370355	-0.0196108	1.35226	1.0882	1.21357	0.689841			0.464713	0.825921	2.06956	-1.18648	0.362428	-0.0193257	1.36508	1.10985	1.18738		0.464713	0.825921	2.06956	-1.18648	0.362428	-0.0193257	1.36508
VIMSS206087	VIMSS206087 DVU0664 cysteine desulfurase (TIGR) [Desulfovibrio vulgaris Hildenborough]	DVU0664	6060000000	3070000000	5440000000	325603000	6140000000	3760000000	3340000000	1840000000	1790000000	32.4967	31.5156	32.341	28.2785	32.5156	31.8081	31.6372	30.7771	30.7373	2.18029	1.71432	2.99227	1.17218	2.74981	1.99737	1.79345	0.883846	0.820873	1.8116			2.27735	1.67652	2.95645	1.17833	2.69095	1.96834	1.81045	0.901423	0.803152		2.27735	1.67652	2.95645	1.17833	2.69095	1.96834	1.81045
VIMSS206088	VIMSS206088 DVU0665 nitrogen fixation protein nifU (TIGR) [Desulfovibrio vulgaris Hildenborough]	DVU0665	4260000000	2530000000	1560000000	277350000	1590000000	1460000000	1550000000	3510000000	4900000000	31.9882	31.2365	30.5389	28.0471	30.5664	30.4433	30.5296	31.7088	32.1901	1.67182	1.43521	1.1902	0.940771	0.800595	0.632607	0.685874	1.81561	2.2737	1.27182			1.74625	1.40358	1.17596	0.945707	0.783458	0.623411	0.692375	1.85172	2.22461		1.74625	1.40358	1.17596	0.945707	0.783458	0.623411	0.692375
VIMSS206091	VIMSS206091 DVU0668 methyl-accepting chemotaxis protein (TIGR) [Desulfovibrio vulgaris Hildenborough]	DVU0668	3850000000	4160000000	3000000000	509303000	3470000000	6920000000	6780000000	5010000000	6420000000	31.8422	31.9539	31.4823	28.9239	31.6923	32.6881	32.6586	32.2222	32.5799	1.52583	2.15266	2.13362	1.81759	1.9265	2.87741	2.81489	2.32895	2.66349	2.24899			1.59375	2.10521	2.10808	1.82712	1.88527	2.83558	2.84157	2.37527	2.60599		1.59375	2.10521	2.10808	1.82712	1.88527	2.83558	2.84157
VIMSS206092	VIMSS206092 DVU0669 hypothetical protein (TIGR) [Desulfovibrio vulgaris Hildenborough]	DVU0669	111000000	0	0	0	0	0	0	0	87500000	26.726								26.3828	-3.5904								-3.53366	-3.56203			-3.75023								-3.45737		-3.75023	-6.41111	-6.50509	-6.58355	-6.34224	-6.2578	-6.24064
VIMSS206093	VIMSS206093 DVU0670 exopolysaccharide production protein, putative (TIGR) [Desulfovibrio vulgaris Hildenborough]	DVU0670	286000000	0	0	0	0	0	0	79100000	0	28.0914							26.2372		-2.22494							-3.65604		-2.94049			-2.32399							-3.72875			-2.32399	-6.36505	-6.40379	-6.76706	-6.53182	-6.26943	-6.32682
VIMSS206094	VIMSS206094 DVU0671 conserved hypothetical protein (TIGR) [Desulfovibrio vulgaris Hildenborough]	DVU0671	22200000000	11300000000	6050000000	1416110000	10900000000	12100000000	10400000000	13100000000	10600000000	34.3698	33.3956	32.4943	30.3993	33.3436	33.4943	33.2759	33.6088	33.3033	4.05346	3.59433	3.14559	3.29292	3.57782	3.68357	3.43212	3.71564	3.38691	3.54248			4.2339	3.51509	3.10794	3.3102	3.50124	3.63003	3.46465	3.78953	3.31379		4.2339	3.51509	3.10794	3.3102	3.50124	3.63003	3.46465
VIMSS206099	VIMSS206099 fliY amino acid ABC transporter, periplasmic amino acid-binding protein (TIGR) [Desulfovibrio vulgaris Hildenborough]	DVU0675	5600000000	7590000000	1080000000	819313000	1760000000	4870000000	2040000000	1620000000	1740000000	32.3828	32.8215	30.0084	29.6098	30.7129	32.1813	30.9259	30.5933	30.6964	2.0664	3.02018	0.65969	2.50348	0.947144	2.37056	1.08218	0.700134	0.780001	1.56997			2.15839	2.9536	0.651794	2.51661	0.92687	2.3361	1.09243	0.714058	0.763162		2.15839	2.9536	0.651794	2.51661	0.92687	2.3361	1.09243
VIMSS206101	VIMSS206101 DVU0677 transglycosylase domain protein (TIGR) [Desulfovibrio vulgaris Hildenborough]	DVU0677	0	0	0	0	93200000	0	0	0	0					26.4738									-3.29196					-3.29196							-3.22149						-6.60646	-6.30171	-6.47612	-6.77647	-3.22149	-6.30421	-6.30034
VIMSS206103	VIMSS206103 luxO sigma-54 dependent transcriptional regulator/response regulator (TIGR) [Desulfovibrio vulgaris Hildenborough]	DVU0679	465000000	100000000	153000000	11891300	480000000	237000000	178000000	0	0	28.7927	26.5754	27.189	23.5034	28.8385	27.8203	27.4073			-1.52373	-3.22585	-2.15974	-3.60296	-0.927326	-1.9904	-2.43644			-2.26664			-1.59156	-3.15474	-2.13389	-3.62186	-0.907476	-1.96147	-2.45954				-1.59156	-3.15474	-2.13389	-3.62186	-0.907476	-1.96147	-2.45954
VIMSS206104	VIMSS206104 DVU0680 sensory box histidine kinase (TIGR) [Desulfovibrio vulgaris Hildenborough]	DVU0680	22800000	0	0	0	0	0	0	0	0	24.4425									-5.87385									-5.87385			-6.13534										-6.13534	-6.29585	-6.42195	-6.74962	-6.43321	-6.3009	-6.34
VIMSS206105	VIMSS206105 DVU0681 sensor histidine kinase/response regulator (TIGR) [Desulfovibrio vulgaris Hildenborough]	DVU0681	1880000000	971000000	2550000000	11388400	563000000	1550000000	2740000000	2060000000	2520000000	30.8081	29.8549	31.2479	23.4411	29.0686	30.5296	31.3515	30.94	31.2308	0.491701	0.05362	1.89916	-3.6653	-0.697225	0.718907	1.50778	1.04678	1.31434	0.29664			0.51359	0.052438	1.87642	-3.68453	-0.682301	0.708457	1.52207	1.0676	1.28596		0.51359	0.052438	1.87642	-3.68453	-0.682301	0.708457	1.52207
VIMSS206106	VIMSS206106 Protein-coding gene DNA-binding protein, putative (TIGR) [Desulfovibrio vulgaris Hildenborough]	DVU0682	2000000000	976000000	597000000	332066000	706000000	928000000	1090000000	914000000	733000000	30.8974	29.8623	29.1532	28.3069	29.3951	29.7895	30.0217	29.7676	29.4492	0.580968	0.0610299	-0.195538	1.20053	-0.370692	-0.0211646	0.177934	-0.125594	-0.467201	0.0933639			0.606832	0.0596845	-0.193198	1.20683	-0.362757	-0.0208569	0.179621	-0.128092	-0.457115		0.606832	0.0596845	-0.193198	1.20683	-0.362757	-0.0208569	0.179621
VIMSS206107	VIMSS206107 DVU0683 hflC protein, putative (TIGR) [Desulfovibrio vulgaris Hildenborough]	DVU0683	11000000000	7910000000	4800000000	713701000	5220000000	5100000000	6040000000	6950000000	8380000000	33.3568	32.881	32.1604	29.4107	32.2814	32.2479	32.4919	32.6944	32.9643	3.0404	3.07975	2.81169	2.30438	2.51562	2.43714	2.64815	2.80115	3.04786	2.74291			3.17575	3.01186	2.77804	2.31647	2.46177	2.40171	2.67325	2.85686	2.98207		3.17575	3.01186	2.77804	2.31647	2.46177	2.40171	2.67325
VIMSS206108	VIMSS206108 hflK hflK protein, putative (TIGR) [Desulfovibrio vulgaris Hildenborough]	DVU0684	14000000000	12200000000	7830000000	769564000	9240000000	5030000000	9520000000	6900000000	6460000000	33.7047	33.5062	32.8664	29.5195	33.1052	32.2279	33.1483	32.6839	32.5889	3.38832	3.70489	3.51767	2.4131	3.33946	2.4172	3.30457	2.79074	2.67245	3.06093			3.53916	3.62321	3.47557	2.42577	3.26798	2.38206	3.33589	2.84624	2.61475		3.53916	3.62321	3.47557	2.42577	3.26798	2.38206	3.33589
VIMSS206109	VIMSS206109 rfbB phosphomannomutase (TIGR) [Desulfovibrio vulgaris Hildenborough]	DVU0685	8820000000	4270000000	1430000000	527812000	3550000000	2450000000	2490000000	1300000000	2750000000	33.0381	31.9916	30.4134	28.9754	31.7252	31.1901	31.2135	30.2759	31.3568	2.72175	2.19031	1.06467	1.86909	1.95939	1.37942	1.36975	0.382652	1.44035	1.59749			2.84291	2.14203	1.05193	1.87889	1.91745	1.35937	1.38273	0.390262	1.40925		2.84291	2.14203	1.05193	1.87889	1.91745	1.35937	1.38273
VIMSS206110	VIMSS206110 DVU0686 iron-sulfur cluster-binding protein (TIGR) [Desulfovibrio vulgaris Hildenborough]	DVU0686	974000000	509000000	122000000	6117630	154000000	224000000	273000000	107000000	255000000	29.8593	28.9231	26.8623	22.5445	27.1984	27.7389	28.0243	26.673	27.9259	-0.457038	-0.878186	-2.48639	-4.56182	-2.56743	-2.07179	-1.81942	-3.22018	-1.99052	-2.22809			-0.477384	-0.858826	-2.45663	-4.58576	-2.51247	-2.04167	-1.83667	-3.28422	-1.94755		-0.477384	-0.858826	-2.45663	-4.58576	-2.51247	-2.04167	-1.83667
VIMSS206111	VIMSS206111 aor-2 aldehyde:ferredoxin oxidoreductase, tungsten-containing, putative (TIGR) [Desulfovibrio vulgaris Hildenborough]	DVU0687	2400000000	701000000	520000000	268109000	1040000000	2480000000	1750000000	1320000000	1110000000	31.1604	29.3848	28.9539	27.9982	29.9539	31.2077	30.7047	30.2979	30.0479	0.844003	-0.416437	-0.394758	0.891882	0.188152	1.39698	0.860961	0.404678	0.131473	0.434104			0.881575	-0.407257	-0.390033	0.896562	0.184124	1.37667	0.869121	0.412726	0.128635		0.881575	-0.407257	-0.390033	0.896562	0.184124	1.37667	0.869121
VIMSS206113	VIMSS206113 rnhA ribonuclease HI (TIGR) [Desulfovibrio vulgaris Hildenborough]	DVU0689	255000000	55500000	139000000	0	192000000	0	0	311000000	0	27.9259	25.726	27.0505		27.5165			28.2123		-2.39046	-4.07529	-2.29818		-2.24925			-1.68087		-2.53881			-2.49688	-3.98545	-2.27068		-2.20111			-1.7143			-2.49688	-3.98545	-2.27068	-6.68004	-2.20111	-6.27948	-6.21889
VIMSS206117	VIMSS206117 DVU0693 qrcC quinone reductase complex, C subunit (Morgan Price) [Desulfovibrio vulgaris Hildenborough]	DVU0693	3710000000	1850000000	2260000000	459013000	2170000000	3700000000	2600000000	2810000000	2990000000	31.7888	30.7849	31.0737	28.774	31.015	31.7849	31.2759	31.3879	31.4775	1.47239	0.983602	1.72498	1.6676	1.24926	1.97416	1.43212	1.49471	1.56106	1.50665			1.53793	0.961919	1.70433	1.67635	1.22252	1.94547	1.44569	1.52444	1.52736		1.53793	0.961919	1.70433	1.67635	1.22252	1.94547	1.44569
VIMSS206118	VIMSS206118 DVU0694 qrcB quinone reductase complex, B subunit (Morgan Price) [Desulfovibrio vulgaris Hildenborough]	DVU0694	17700000000	15400000000	8800000000	2325760000	12000000000	12000000000	10800000000	10900000000	18800000000	34.043	33.8422	33.0349	31.1151	33.4823	33.4823	33.3303	33.3436	34.13	3.72665	4.04094	3.68616	4.00869	3.71653	3.6716	3.48657	3.4504	4.21357	3.7779			3.89255	3.95185	3.64204	4.02973	3.63698	3.61823	3.51961	3.51902	4.12261		3.89255	3.95185	3.64204	4.02973	3.63698	3.61823	3.51961
VIMSS206121	VIMSS206121 rfbA mannose-1-phosphate guanylyltransferase/mannose-6-phosphate isomerase (TIGR) [Desulfovibrio vulgaris Hildenborough]	DVU0697	3910000000	5150000000	1240000000	535562000	1360000000	1790000000	1350000000	3340000000	1580000000	31.8645	32.2619	30.2077	28.9965	30.341	30.7373	30.3303	31.6372	30.5573	1.54814	2.46065	0.858999	1.89012	0.575175	0.926598	0.486565	1.74399	0.640838	1.23679			1.61706	2.40641	0.848717	1.90003	0.562863	0.913129	0.491177	1.77867	0.627004		1.61706	2.40641	0.848717	1.90003	0.562863	0.913129	0.491177
VIMSS206122	VIMSS206122 rfbC dTDP-4-dehydrorhamnose 3,5-epimerase (TIGR) [Desulfovibrio vulgaris Hildenborough]	DVU0698	833000000	704000000	604000000	21326700	890000000	0	715000000	847000000	0	29.6337	29.391	29.17	24.3462	29.7292		29.4134	29.6578		-0.682643	-0.410276	-0.178721	-2.7602	-0.0365546		-0.430379	-0.235426		-0.676315			-0.713033	-0.401232	-0.176582	-2.77469	-0.0357722		-0.434458	-0.240108			-0.713033	-0.401232	-0.176582	-2.77469	-0.0357722	-6.37699	-0.434458
VIMSS206125	VIMSS206125 DVU0700 methyl-accepting chemotaxis protein (TIGR) [Desulfovibrio vulgaris Hildenborough]	DVU0700	1740000000	2970000000	185000000	99449700	501000000	842000000	19900000000	1070000000	2690000000	30.6964	31.4678	27.463	26.5675	28.9002	29.6492	34.212	29.995	31.325	0.380056	1.66654	-1.88574	-0.538898	-0.865549	-0.161469	4.3683	0.101751	1.40852	0.497056			0.396975	1.6298	-1.86317	-0.541726	-0.847022	-0.159122	4.40971	0.103774	1.37811		0.396975	1.6298	-1.86317	-0.541726	-0.847022	-0.159122	4.40971
VIMSS206126	VIMSS206126 glcB malate synthase G (TIGR) [Desulfovibrio vulgaris Hildenborough]	DVU0701	7330000000	7310000000	5810000000	2822450000	4560000000	5940000000	4960000000	4650000000	5250000000	32.7712	32.7672	32.4359	31.3943	32.0864	32.4678	32.2077	32.1146	32.2897	2.45478	2.96595	3.0872	4.28794	2.3206	2.6571	2.36395	2.22137	2.37323	2.74801			2.56406	2.90057	3.05025	4.31044	2.27093	2.61848	2.38635	2.26555	2.322		2.56406	2.90057	3.05025	4.31044	2.27093	2.61848	2.38635
VIMSS206128	VIMSS206128 lepA GTP-binding protein LepA (TIGR) [Desulfovibrio vulgaris Hildenborough]	DVU0703	8150000000	5170000000	3590000000	467825000	804000000	7070000000	6410000000	3220000000	9090000000	32.9242	32.2675	31.7413	28.8014	29.5826	32.7191	32.5777	31.5844	33.0816	2.60777	2.46624	2.39264	1.69503	-0.183164	2.90835	2.73393	1.6912	3.16519	2.16413			2.72386	2.41187	2.364	1.70393	-0.179244	2.86607	2.75984	1.72483	3.09686		2.72386	2.41187	2.364	1.70393	-0.179244	2.86607	2.75984
VIMSS206129	VIMSS206129 lepB signal peptidase I (TIGR) [Desulfovibrio vulgaris Hildenborough]	DVU0704	1540000000	2390000000	519000000	259902000	624000000	996000000	963000000	1280000000	2060000000	30.5203	31.1544	28.9512	27.9534	29.217	29.8916	29.843	30.2535	30.94	0.203899	1.35309	-0.397535	0.847031	-0.548814	0.0808564	-0.000786221	0.360284	1.02356	0.32462			0.212976	1.32326	-0.392777	0.851475	-0.537067	0.079681	-0.000793673	0.367449	1.00146		0.212976	1.32326	-0.392777	0.851475	-0.537067	0.079681	-0.000793673
VIMSS206132	VIMSS206132 dctP TRAP dicarboxylate family transporter (TIGR) [Desulfovibrio vulgaris Hildenborough]	DVU0707	160000000	72100000	0	22549900	2380000000	110000000	2020000000	0	0	27.2535	26.1035		24.4266	31.1483	26.7129	30.9117			-3.06289	-3.69778		-2.67974	1.38253	-3.09779	1.06796			-1.68128			-3.19924	-3.61626		-2.69381	1.35294	-3.05276	1.07808				-3.19924	-3.61626	-6.37068	-2.69381	1.35294	-3.05276	1.07808
VIMSS206136	VIMSS206136 DVU0711 hypothetical protein (TIGR) [Desulfovibrio vulgaris Hildenborough]	DVU0711	351000000	69800000	436000000	0	438000000	238000000	204000000	310000000	255000000	28.3869	26.0567	28.6998		28.7064	27.8264	27.604	28.2077	27.9259	-1.92949	-3.74455	-0.648941		-1.05943	-1.98433	-2.23975	-1.68552	-1.99052	-1.91032			-2.01538	-3.66201	-0.641174		-1.03675	-1.95548	-2.26098	-1.71904	-1.94755		-2.01538	-3.66201	-0.641174	-6.56298	-1.03675	-1.95548	-2.26098
VIMSS206137	VIMSS206137 DVU0712 amino acid ABC transporter, periplasmic-binding protein (TIGR) [Desulfovibrio vulgaris Hildenborough]	DVU0712	15800000000	13200000000	10600000000	2408620000	15300000000	15000000000	13400000000	14800000000	16500000000	33.8792	33.6198	33.3033	31.1656	33.8328	33.8042	33.6415	33.7849	33.9417	3.56282	3.81854	3.95465	4.0592	4.06703	3.99353	3.79777	3.89167	4.02531	3.90783			3.72143	3.73436	3.90732	4.0805	3.97997	3.93548	3.83376	3.96906	3.93841		3.72143	3.73436	3.90732	4.0805	3.97997	3.93548	3.83376
VIMSS206140	VIMSS206140 livG branched-chain amino acid ABC transporter, ATP binding protein (TIGR) [Desulfovibrio vulgaris Hildenborough]	DVU0715	874000000	268000000	76500000	13089300	350000000	274000000	218000000	597000000	255000000	29.7031	27.9977	26.189	23.6419	28.3828	28.0296	27.6998	29.1532	27.9259	-0.613326	-1.80362	-3.15974	-3.46448	-1.38301	-1.78111	-2.14399	-0.740057	-1.99052	-1.89776			-0.64063	-1.76386	-3.12192	-3.48266	-1.3534	-1.75522	-2.16431	-0.754775	-1.94755		-0.64063	-1.76386	-3.12192	-3.48266	-1.3534	-1.75522	-2.16431
VIMSS206141	VIMSS206141 livF branched-chain amino acid ABC transporter, ATP-binding protein (TIGR) [Desulfovibrio vulgaris Hildenborough]	DVU0716	900000000	456000000	5100000000	139088000	460000000	727000000	992000000	795000000	1190000000	29.7453	28.7645	32.2479	27.0514	28.7771	29.4374	29.8858	29.5664	30.1483	-0.571035	-1.03682	2.89916	-0.0549393	-0.988726	-0.373334	0.0420181	-0.326833	0.231875	-0.0198484			-0.596456	-1.01396	2.86446	-0.0552275	-0.967562	-0.367907	0.0424164	-0.333333	0.226869		-0.596456	-1.01396	2.86446	-0.0552275	-0.967562	-0.367907	0.0424164
VIMSS206146	VIMSS206146 Protein-coding gene sensory box histidine kinase (TIGR) [Desulfovibrio vulgaris Hildenborough]	DVU0721	22400000000	957000000	563000000	346064000	4760000000	1360000000	5940000000	4550000000	1380000000	34.3828	29.8339	29.0686	28.3665	32.1483	30.341	32.4678	32.0832	30.362	4.0664	0.0326676	-0.280134	1.2601	2.38253	0.530245	2.62407	2.19001	0.445582	1.47238			4.24742	0.0319475	-0.276781	1.26671	2.33153	0.522538	2.64894	2.23356	0.435963		4.24742	0.0319475	-0.276781	1.26671	2.33153	0.522538	2.64894
VIMSS206147	VIMSS206147 DVU0722 response regulator (TIGR) [Desulfovibrio vulgaris Hildenborough]	DVU0722	5000000000	1200000000	2270000000	633377000	1210000000	1780000000	1110000000	3060000000	2790000000	32.2193	30.1604	31.08	29.2385	30.1724	30.7292	30.0479	31.5109	31.3776	1.9029	0.359111	1.73135	2.13213	0.406575	0.918516	0.204166	1.61767	1.46118	1.19262			1.98761	0.351195	1.71063	2.14332	0.397872	0.905164	0.206101	1.64984	1.42963		1.98761	0.351195	1.71063	2.14332	0.397872	0.905164	0.206101
VIMSS206149	VIMSS206149 purT phosphoribosylglycinamide formyltransferase 2 (TIGR) [Desulfovibrio vulgaris Hildenborough]	DVU0723	3370000000	3850000000	812000000	172705000	6910000000	5910000000	2830000000	7050000000	3310000000	31.6501	31.8422	29.5969	27.3637	32.686	32.4605	31.3982	32.715	31.6242	1.33372	2.04094	0.24821	0.257373	2.92025	2.6498	1.55441	2.82176	1.70774	1.72602			1.39309	1.99594	0.24524	0.258723	2.85775	2.61128	1.56914	2.87788	1.67088		1.39309	1.99594	0.24524	0.258723	2.85775	2.61128	1.56914
VIMSS206151	VIMSS206151 DVU0725 conserved hypothetical protein (TIGR) [Desulfovibrio vulgaris Hildenborough]	DVU0725	793000000	7900000000	6210000000	402436000	4360000000	3810000000	4190000000	5530000000	5870000000	29.5627	32.8792	32.5319	28.5842	32.0217	31.8271	31.9643	32.3646	32.4507	-0.753639	3.07793	3.18325	1.47782	2.2559	2.01643	2.12056	2.47142	2.53427	2.04266			-0.787189	3.01008	3.14515	1.48558	2.20761	1.98712	2.14066	2.52057	2.47956		-0.787189	3.01008	3.14515	1.48558	2.20761	1.98712	2.14066
VIMSS206152	VIMSS206152 tgt queuine tRNA-ribosyltransferase (TIGR) [Desulfovibrio vulgaris Hildenborough]	DVU0726	1790000000	1280000000	682000000	273193000	965000000	1870000000	788000000	1210000000	958000000	30.7373	30.2535	29.3452	28.0253	29.846	30.8004	29.5536	30.1724	29.8355	0.420928	0.452221	-0.00349755	0.918983	0.080169	0.989677	-0.290126	0.279147	-0.0809889	0.30739			0.439667	0.442252	-0.00345569	0.923806	0.0784529	0.975291	-0.292876	0.284699	-0.0792405		0.439667	0.442252	-0.00345569	0.923806	0.0784529	0.975291	-0.292876
VIMSS206157	VIMSS206157 DVU0731 hypothetical protein (TIGR) [Desulfovibrio vulgaris Hildenborough]	DVU0731	118000000	40100000	0	0	0	0	0	0	0	26.8142	25.2571								-3.50217	-4.54418								-4.02317			-3.65808	-4.444									-3.65808	-4.444	-6.27242	-6.71054	-6.30515	-6.40653	-6.29335
VIMSS206158	VIMSS206158 valS valyl-tRNA synthetase (TIGR) [Desulfovibrio vulgaris Hildenborough]	DVU0732	6970000000	10100000000	3160000000	1201660000	17500000000	11900000000	3080000000	9610000000	8640000000	32.6985	33.2336	31.5573	30.1624	34.0266	33.4702	31.5203	33.1619	33.0084	2.38213	3.43236	2.20858	3.05602	4.26085	3.65953	1.67654	3.26868	3.09194	3.00407			2.48817	3.3567	2.18215	3.07206	4.16965	3.60633	1.69243	3.33368	3.0252		2.48817	3.3567	2.18215	3.07206	4.16965	3.60633	1.69243
VIMSS206160	VIMSS206160 cysG-1 uroporphyrinogen III synthase/methyltransferase (TIGR) [Desulfovibrio vulgaris Hildenborough]	DVU0734	13400000000	5570000000	2430000000	866721000	3400000000	3040000000	3220000000	5480000000	4360000000	33.6415	32.375	31.1783	29.691	31.6629	31.5014	31.5844	32.3515	32.0217	3.32513	2.57375	1.82962	2.58463	1.8971	1.69071	1.74067	2.45832	2.10524	2.24502			3.47316	2.51702	1.80772	2.59819	1.8565	1.66613	1.75716	2.50721	2.05979		3.47316	2.51702	1.80772	2.59819	1.8565	1.66613	1.75716
VIMSS206161	VIMSS206161 DVU0735 MOSC domain protein (TIGR) [Desulfovibrio vulgaris Hildenborough]	DVU0735	53300000	37200000	51400000	0	0	61200000	94800000	0	72800000	25.6676	25.1488	25.6153			25.867	26.4984		26.1174	-4.64875	-4.65248	-3.73343			-3.94369	-3.34536		-3.799	-4.02045			-4.8557	-4.54991	-3.68874			-3.88636	-3.37707		-3.71699		-4.8557	-4.54991	-3.68874	-6.80985	-6.33108	-3.88636	-3.37707
VIMSS206163	VIMSS206163 DVU0737 sensory box histidine kinase (TIGR) [Desulfovibrio vulgaris Hildenborough]	DVU0737	0	2170000	0	0	4840000000	206000000	0	41700000	0		21.0493			32.1724	27.6181		25.3135			-8.75201			2.40658	-2.19265		-4.57967		-3.27944				-8.55908			2.35506	-2.16077		-4.67075			-6.80095	-8.55908	-6.44994	-6.828	2.35506	-2.16077	-6.36502
VIMSS206167	VIMSS206167 DVU0741 hypothetical protein (TIGR) [Desulfovibrio vulgaris Hildenborough]	DVU0741	772000000	535000000	31100000	33746000	431000000	714000000	175000000	342000000	594000000	29.524	28.995	24.8904	25.0082	28.6831	29.4113	27.3828	28.3494	29.1459	-0.792359	-0.806312	-4.45828	-2.09815	-1.08267	-0.399365	-2.46097	-1.54379	-0.770552	-1.60138			-0.827632	-0.788538	-4.40492	-2.10916	-1.0595	-0.39356	-2.48429	-1.57449	-0.753917		-0.827632	-0.788538	-4.40492	-2.10916	-1.0595	-0.39356	-2.48429
VIMSS206168	VIMSS206168 DVU0742 hypothetical protein (TIGR) [Desulfovibrio vulgaris Hildenborough]	DVU0742	1720000000	236000000	104000000	42810700	992000000	221000000	201000000	514000000	326000000	30.6798	27.8142	26.632	25.3515	29.8858	27.7195	27.5826	28.9372	28.2803	0.363377	-1.98706	-2.71669	-1.75489	0.11998	-2.09124	-2.26113	-0.95602	-1.63614	-1.43554			0.379554	-1.94326	-2.68417	-1.7641	0.117412	-2.06084	-2.28256	-0.975032	-1.60082		0.379554	-1.94326	-2.68417	-1.7641	0.117412	-2.06084	-2.28256
VIMSS206169	VIMSS206169 DVU0743 sensory box histidine kinase (TIGR) [Desulfovibrio vulgaris Hildenborough]	DVU0743	0	0	0	0	0	0	0	149000000	0								27.1507									-2.74248		-2.74248										-2.79702			-6.80787	-6.56799	-6.50844	-6.60542	-6.39141	-6.28375	-6.26188
VIMSS206170	VIMSS206170 DVU0744 sigma-54 dependent transcriptional regulator/response regulator (TIGR) [Desulfovibrio vulgaris Hildenborough]	DVU0744	233000000	99600000	43500000	18987800	82900000	37900000	193000000	38700000	167000000	27.7958	26.5696	25.3745	24.1786	26.3049	25.1757	27.524	25.2058	27.3153	-2.52063	-3.23163	-3.97418	-2.92779	-3.46092	-4.63502	-2.31972	-4.68738	-2.60117	-3.37316			-2.63284	-3.16039	-3.92661	-2.94316	-3.38684	-4.56764	-2.34171	-4.7806	-2.54501		-2.63284	-3.16039	-3.92661	-2.94316	-3.38684	-4.56764	-2.34171
VIMSS206171	VIMSS206171 DVU0745 ABC transporter, periplasmic substrate-binding protein (TIGR) [Desulfovibrio vulgaris Hildenborough]	DVU0745	557000000	581000000	512000000	69794900	1590000000	856000000	1560000000	1220000000	3960000000	29.0531	29.114	28.9316	26.0566	30.5664	29.673	30.5389	30.1842	31.8829	-1.26328	-0.687313	-0.417125	-1.04974	0.800595	-0.137679	0.695152	0.291021	1.96641	0.0220043			-1.31952	-0.672162	-0.412133	-1.05525	0.783458	-0.135677	0.701741	0.296809	1.92396		-1.31952	-0.672162	-0.412133	-1.05525	0.783458	-0.135677	0.701741
VIMSS206176	VIMSS206176 DVU0750 methyl-accepting chemotaxis protein (TIGR) [Desulfovibrio vulgaris Hildenborough]	DVU0750	2470000000	3940000000	331000000	403821000	1270000000	1110000000	1190000000	1750000000	2030000000	31.2019	31.8755	28.3023	28.5891	30.2422	30.0479	30.1483	30.7047	30.9188	0.885479	2.07427	-1.04644	1.48278	0.476397	0.237198	0.304568	0.811495	1.00239	0.692016			0.924899	2.02855	-1.03391	1.49056	0.466199	0.23375	0.307454	0.827634	0.980753		0.924899	2.02855	-1.03391	1.49056	0.466199	0.23375	0.307454
VIMSS206178	VIMSS206178 DVU0752 amino acid ABC transporter, amino acid-binding protein (TIGR) [Desulfovibrio vulgaris Hildenborough]	DVU0752	4270000000	3010000000	2450000000	654702000	8750000000	2160000000	2970000000	3110000000	3300000000	31.9916	31.4871	31.1901	29.2863	33.0266	31.0084	31.4678	31.5343	31.6198	1.6752	1.68584	1.84144	2.1799	3.26085	1.19767	1.62407	1.64105	1.70338	1.86771			1.74978	1.64868	1.8194	2.19134	3.19105	1.18026	1.63946	1.67369	1.66661		1.74978	1.64868	1.8194	2.19134	3.19105	1.18026	1.63946
VIMSS206179	VIMSS206179 DVU0753 amino acid ABC transporter, ATP-binding protein (TIGR) [Desulfovibrio vulgaris Hildenborough]	DVU0753	44100000	268000000	225000000	86005800	282000000	51600000	275000000	297000000	303000000	25.3943	27.9977	27.7453	26.3579	28.0711	25.6209	28.0349	28.1459	28.1747	-4.92211	-1.80362	-1.60334	-0.748431	-1.69466	-4.18985	-1.80889	-1.74733	-1.7417	-2.2511			-5.14123	-1.76386	-1.58415	-0.752359	-1.65839	-4.12894	-1.82604	-1.78207	-1.7041		-5.14123	-1.76386	-1.58415	-0.752359	-1.65839	-4.12894	-1.82604
VIMSS206181	VIMSS206181 DVU0755 sensor histidine kinase, putative (TIGR) [Desulfovibrio vulgaris Hildenborough]	DVU0755	1140000000	772000000	1010000000	9076760	756000000	448000000	360000000	148000000	372000000	30.0864	29.524	29.9117	23.1137	29.4938	28.7389	28.4234	27.141	28.4707	-0.229998	-0.27725	0.563014	-3.99262	-0.271974	-1.07179	-1.42033	-2.75219	-1.44571	-1.21098			-0.240237	-0.271139	0.556275	-4.01357	-0.266152	-1.05621	-1.43379	-2.80692	-1.4145		-0.240237	-0.271139	0.556275	-4.01357	-0.266152	-1.05621	-1.43379
VIMSS206182	VIMSS206182 DVU0756 TPR domain protein (TIGR) [Desulfovibrio vulgaris Hildenborough]	DVU0756	27500000	0	63400000	0	13000000	25400000	39000000	90100000	74500000	24.7129		25.918		23.632	24.5983	25.217	26.425	26.1507	-5.60346		-3.43071		-6.13378	-5.21239	-4.62678	-3.46819	-3.7657	-4.60586			-5.85291		-3.38965		-6.00248	-5.13662	-4.67063	-3.53716	-3.68441		-5.85291	-6.37272	-3.38965	-6.66451	-6.00248	-5.13662	-4.67063
VIMSS206183	VIMSS206183 DVU0757 hypothetical protein (TIGR) [Desulfovibrio vulgaris Hildenborough]	DVU0757	0	0	0	0	0	0	0	117000000	0								26.8019									-3.09128		-3.09128										-3.15276			-6.8726	-6.35918	-6.45976	-6.77187	-6.33274	-6.43111	-6.20269
VIMSS206187	VIMSS206187 DVU0761 lipoprotein, putative (TIGR) [Desulfovibrio vulgaris Hildenborough]	DVU0761	15800000000	9220000000	4090000000	1641370000	6190000000	4430000000	6530000000	6280000000	4670000000	33.8792	33.1021	31.9295	30.6123	32.5273	32.0447	32.6044	32.5481	32.1208	3.56282	3.30084	2.58076	3.50589	2.76151	2.23395	2.76069	2.6549	2.20434	2.84063			3.72143	3.22808	2.54987	3.52429	2.7024	2.20147	2.78685	2.7077	2.15675		3.72143	3.22808	2.54987	3.52429	2.7024	2.20147	2.78685
VIMSS206190	VIMSS206190 hup-2 DNA-binding protein HU (TIGR) [Desulfovibrio vulgaris Hildenborough]	DVU0764	1120000000	0	3350000000	167037000	445000000	3630000000	3890000000	3170000000	4150000000	30.0609		31.6415	27.3156	28.7292	31.7573	31.8571	31.5618	31.9505	-0.255533		2.29282	0.20923	-1.03655	1.94661	2.01338	1.66862	2.03402	1.10907			-0.266908		2.26538	0.210328	-1.01437	1.91831	2.03246	1.70181	1.99011		-0.266908	-6.31178	2.26538	0.210328	-1.01437	1.91831	2.03246
VIMSS206191	VIMSS206191 DVU0765 hydroxypyruvate reductase, putative (TIGR) [Desulfovibrio vulgaris Hildenborough]	DVU0765	2290000000	1480000000	1700000000	165063000	2710000000	876000000	2460000000	485000000	636000000	31.0927	30.463	30.6629	27.2984	31.3356	29.7064	31.196	28.8534	29.2445	0.776316	0.661674	1.31419	0.19208	1.56986	-0.104358	1.35226	-1.0398	-0.671988	0.450027			0.810875	0.647088	1.29846	0.193087	1.53626	-0.102841	1.36508	-1.06048	-0.657481		0.810875	0.647088	1.29846	0.193087	1.53626	-0.102841	1.36508
VIMSS206193	VIMSS206193 DVU0766 transporter, putative (TIGR) [Desulfovibrio vulgaris Hildenborough]	DVU0766	1160000000	1140000000	566000000	260381000	620000000	1260000000	1150000000	1010000000	922000000	30.1115	30.0864	29.0762	27.956	29.2077	30.2308	30.099	29.9117	29.7802	-0.204907	0.285111	-0.272467	0.849687	-0.558092	0.420062	0.25524	0.0184954	-0.136248	0.0729869			-0.214029	0.278825	-0.269206	0.854146	-0.546146	0.413956	0.257659	0.0188632	-0.133307		-0.214029	0.278825	-0.269206	0.854146	-0.546146	0.413956	0.257659
VIMSS206194	VIMSS206194 DVU0767 aminotransferase, class V (TIGR) [Desulfovibrio vulgaris Hildenborough]	DVU0767	1930000000	126000000	394000000	11097300	367000000	172000000	139000000	186000000	134000000	30.846	26.9088	28.5536	23.4037	28.4512	27.3578	27.0505	27.4707	26.9977	0.529569	-2.89243	-0.795074	-3.70266	-1.31458	-2.45288	-2.79324	-2.42249	-2.91878	-2.08473			0.553144	-2.82867	-0.785557	-3.72209	-1.28644	-2.41722	-2.81971	-2.47066	-2.85577		0.553144	-2.82867	-0.785557	-3.72209	-1.28644	-2.41722	-2.81971
VIMSS206195	VIMSS206195 murI glutamate racemase (TIGR) [Desulfovibrio vulgaris Hildenborough]	DVU0768	297000000	221000000	122000000	0	279000000	153000000	141000000	364000000	225000000	28.1459	27.7195	26.8623		28.0557	27.189	27.0711	28.4394	27.7453	-2.1705	-2.0818	-2.48639		-1.71009	-2.62176	-2.77263	-1.45385	-2.17109	-2.18351			-2.26712	-2.03591	-2.45663		-1.67349	-2.58365	-2.79891	-1.48276	-2.12422		-2.26712	-2.03591	-2.45663	-6.84199	-1.67349	-2.58365	-2.79891
VIMSS206196	VIMSS206196 DVU0769 pyridoxal kinase, putative (TIGR) [Desulfovibrio vulgaris Hildenborough]	DVU0769	253000000	244000000	343000000	57246600	289000000	139000000	269000000	261000000	457000000	27.9146	27.8623	28.3536	25.7707	28.1065	27.0505	28.003	27.9595	28.7676	-2.40182	-1.93897	-0.995061	-1.33568	-1.65929	-2.7602	-1.84072	-1.93374	-1.14882	-1.77937			-2.50874	-1.89623	-0.983151	-1.34268	-1.62377	-2.72008	-1.85816	-1.9722	-1.12402		-2.50874	-1.89623	-0.983151	-1.34268	-1.62377	-2.72008	-1.85816
VIMSS206197	VIMSS206197 DVU0770 membrane protein, putative (TIGR) [Desulfovibrio vulgaris Hildenborough]	DVU0770	0	0	0	0	108000000	34300000	0	43300000	22100000					26.6865	25.0317		25.3679	24.3975					-3.07933	-4.77901		-4.52535	-5.5189	-4.47565							-3.01342	-4.70954		-4.61535	-5.39975		-6.73156	-6.41408	-6.46085	-6.69828	-3.01342	-4.70954	-6.28841
VIMSS206198	VIMSS206198 DVU0771 molybdenum-pterin binding domain protein/site-specific recombinase, phage integrase family (TIGR) [Desulfovibrio vulgaris Hildenborough]	DVU0771	1270000000	0	0	0	0	0	0	0	0	30.2422									-0.0742031									-0.0742031			-0.0775064										-0.0775064	-6.34941	-6.39721	-6.62088	-6.34661	-6.26267	-6.19316
VIMSS206200	VIMSS206200 DVU0773 hypothetical protein (TIGR) [Desulfovibrio vulgaris Hildenborough]	DVU0773	696000000	1220000000	1140000000	109814000	1000000000	1560000000	1030000000	1150000000	1180000000	29.3745	30.1842	30.0864	26.7105	29.8974	30.5389	29.94	30.099	30.1361	-0.941872	0.382958	0.737693	-0.395875	0.131568	0.728185	0.0962504	0.205774	0.2197	0.129376			-0.983802	0.374516	0.728863	-0.397953	0.128752	0.7176	0.0971627	0.209866	0.214957		-0.983802	0.374516	0.728863	-0.397953	0.128752	0.7176	0.0971627
VIMSS206201	VIMSS206201 atpC ATP synthase, F1 epsilon subunit (TIGR) [Desulfovibrio vulgaris Hildenborough]	DVU0774	541000000	192000000	115000000	69441700	473000000	612000000	819000000	161000000	1160000000	29.0111	27.5165	26.7771	26.0493	28.8173	29.189	29.6093	27.2625	30.1115	-1.30533	-2.28474	-2.57164	-1.05706	-0.94852	-0.621758	-0.234459	-2.63073	0.195038	-1.27324			-1.36344	-2.23438	-2.54086	-1.06261	-0.928217	-0.61272	-0.236681	-2.68305	0.190828		-1.36344	-2.23438	-2.54086	-1.06261	-0.928217	-0.61272	-0.236681
VIMSS206202	VIMSS206202 atpD ATP synthase, F1 beta subunit (TIGR) [Desulfovibrio vulgaris Hildenborough]	DVU0775	52500000000	39500000000	22200000000	6095280000	33900000000	31000000000	36900000000	39000000000	39100000000	35.6116	35.2011	34.3698	32.505	34.9806	34.8515	35.1029	35.1828	35.1864	5.29521	5.39986	5.02115	5.39868	5.21478	5.04084	5.25915	5.28954	5.27001	5.24325			5.53094	5.28082	4.96105	5.42701	5.10316	4.96756	5.309	5.39474	5.15624		5.53094	5.28082	4.96105	5.42701	5.10316	4.96756	5.309
VIMSS206203	VIMSS206203 atpG ATP synthase, F1 gamma subunit (TIGR) [Desulfovibrio vulgaris Hildenborough]	DVU0776	16100000000	4880000000	2650000000	761818000	8990000000	7460000000	11900000000	10700000000	9820000000	33.9063	32.1842	31.3033	29.5049	33.0657	32.7965	33.4702	33.3169	33.1931	3.58996	2.38296	1.95465	2.39851	3.29989	2.98581	3.6265	3.42368	3.27664	2.99318			3.74977	2.33043	1.93126	2.41109	3.22926	2.94241	3.66087	3.49177	3.2059		3.74977	2.33043	1.93126	2.41109	3.22926	2.94241	3.66087
VIMSS206204	VIMSS206204 atpA ATP synthase, F1 alpha subunit (TIGR) [Desulfovibrio vulgaris Hildenborough]	DVU0777	56700000000	45200000000	32900000000	6645750000	38000000000	41500000000	41300000000	39600000000	49600000000	35.7226	35.3956	34.9374	32.6298	35.1453	35.2724	35.2654	35.2048	35.5296	5.40625	5.59433	5.58867	5.52342	5.3795	5.46168	5.42168	5.31157	5.61318	5.47781			5.64692	5.471	5.52178	5.55241	5.26435	5.38228	5.47306	5.4172	5.492		5.64692	5.471	5.52178	5.55241	5.26435	5.38228	5.47306
VIMSS206205	VIMSS206205 atpH ATP synthase, F1 delta subunit (TIGR) [Desulfovibrio vulgaris Hildenborough]	DVU0778	5170000000	3920000000	2910000000	696412000	1910000000	4910000000	3020000000	3220000000	4740000000	32.2675	31.8682	31.4384	29.3754	30.8309	32.1931	31.4919	31.5844	32.1422	1.95113	2.06693	2.08968	2.269	1.06514	2.38236	1.64815	1.6912	2.2258	1.93216			2.03799	2.02137	2.06467	2.28091	1.04234	2.34773	1.66378	1.72483	2.17775		2.03799	2.02137	2.06467	2.28091	1.04234	2.34773	1.66378
VIMSS206206	VIMSS206206 atpF2 ATP synthase F0, B subunit, putative (TIGR) [Desulfovibrio vulgaris Hildenborough]	DVU0779	5020000000	8740000000	3840000000	1147300000	7400000000	7460000000	9740000000	5690000000	13900000000	32.225	33.025	31.8385	30.0956	32.7849	32.7965	33.1813	32.4058	33.6944	1.90866	3.22371	2.48977	2.98923	3.01909	2.98581	3.33753	2.51257	3.77793	2.91603			1.99362	3.15264	2.45996	3.00492	2.95447	2.94241	3.36916	2.56254	3.69637		1.99362	3.15264	2.45996	3.00492	2.95447	2.94241	3.36916
VIMSS206207	VIMSS206207 atpF1 ATP synthase F0, B subunit, putative (TIGR) [Desulfovibrio vulgaris Hildenborough]	DVU0780	4270000000	3790000000	1890000000	842329000	1500000000	3840000000	3400000000	2570000000	4080000000	31.9916	31.8196	30.8157	29.6498	30.4823	31.8385	31.6629	31.2591	31.9259	1.6752	2.01827	1.46705	2.54345	0.716531	2.02775	1.81914	1.36591	2.00948	1.73809			1.74978	1.97378	1.44949	2.55679	0.701193	1.99827	1.83638	1.39307	1.9661		1.74978	1.97378	1.44949	2.55679	0.701193	1.99827	1.83638
VIMSS206211	VIMSS206211 DVU0784 conserved hypothetical protein (TIGR) [Desulfovibrio vulgaris Hildenborough]	DVU0784	362000000	105000000	76800000	0	189000000	237000000	280000000	229000000	324000000	28.4314	26.6458	26.1946		27.4938	27.8203	28.0609	27.7708	28.2714	-1.88497	-3.15546	-3.15409		-2.27197	-1.9904	-1.7829	-2.12244	-1.64502	-2.25091			-1.96888	-3.0859	-3.11634		-2.22334	-1.96147	-1.79979	-2.16465	-1.60951		-1.96888	-3.0859	-3.11634	-6.65444	-2.22334	-1.96147	-1.79979
VIMSS206213	VIMSS206213 DVU0786 penicillin-binding protein (TIGR) [Desulfovibrio vulgaris Hildenborough]	DVU0786	0	51100000	0	0	0	0	5510000	593000000	0		25.6068					22.3936	29.1435			-4.19446					-7.45013	-0.749756		-4.13145				-4.10199					-7.52074	-0.764667			-6.72534	-4.10199	-6.39187	-6.7996	-6.28372	-6.18435	-7.52074
VIMSS206215	VIMSS206215 mreC rod shape-determining protein MreC (TIGR) [Desulfovibrio vulgaris Hildenborough]	DVU0788	16900000	4350000	0	5445760	196000000	0	4830000000	167000000	5500000000	24.0105	22.0526		22.3767	27.5463		32.1694	27.3153	32.3568	-6.30586	-7.74869		-4.72966	-2.21951		2.32563	-2.57794	2.44035	-2.68796			-6.58658	-7.57788		-4.75448	-2.172		2.34767	-2.62921	2.38766		-6.58658	-7.57788	-6.34011	-4.75448	-2.172	-6.4591	2.34767
VIMSS206216	VIMSS206216 mreB-1 rod shape-determining protein MreB (TIGR) [Desulfovibrio vulgaris Hildenborough]	DVU0789	5860000000	5100000000	4660000000	807569000	5230000000	5040000000	5270000000	5120000000	5570000000	32.4483	32.2479	32.1177	29.589	32.2842	32.2308	32.2952	32.2535	32.375	2.13187	2.44657	2.76899	2.48265	2.51838	2.42006	2.45141	2.36028	2.45859	2.44876			2.22677	2.39264	2.73585	2.49568	2.46447	2.38488	2.47464	2.40722	2.40551		2.22677	2.39264	2.73585	2.49568	2.46447	2.38488	2.47464
VIMSS206218	VIMSS206218 ogt methylated-DNA--protein-cysteine methyltransferase, DNA-binding domain protein (TIGR) [Desulfovibrio vulgaris Hildenborough]	DVU0791	1240000000	2780000000	1390000000	32125400	610000000	1310000000	1740000000	1660000000	5600000000	30.2077	31.3724	30.3724	24.9372	29.1842	30.2869	30.6964	30.6285	32.3828	-0.108691	1.57116	1.02374	-2.16915	-0.581551	0.476206	0.852693	0.735323	2.46634	0.474008			-0.11353	1.53653	1.01149	-2.18053	-0.569103	0.469283	0.860775	0.749947	2.4131		-0.11353	1.53653	1.01149	-2.18053	-0.569103	0.469283	0.860775
VIMSS206221	VIMSS206221 fabI enoyl-(acyl-carrier-protein) reductase (TIGR) [Desulfovibrio vulgaris Hildenborough]	DVU0794	3810000000	3070000000	1480000000	454052000	2720000000	5140000000	1870000000	4960000000	3110000000	31.8271	31.5156	30.463	28.7583	31.341	32.2591	30.8004	32.2077	31.5343	1.51076	1.71432	1.11426	1.65192	1.57517	2.44841	0.956644	2.31448	1.61783	1.65598			1.57801	1.67652	1.10092	1.66059	1.54146	2.41282	0.965711	2.36051	1.5829		1.57801	1.67652	1.10092	1.66059	1.54146	2.41282	0.965711
VIMSS206222	VIMSS206222 purC phosphoribosylaminoimidazole-succinocarboxamide synthase (TIGR) [Desulfovibrio vulgaris Hildenborough]	DVU0795	2170000000	958000000	763000000	276847000	1940000000	1790000000	1120000000	1660000000	1200000000	31.015	29.8355	29.5071	28.0445	30.8534	30.7373	30.0609	30.6285	30.1604	0.698663	0.0341744	0.158414	0.938152	1.08762	0.926598	0.217105	0.735323	0.243948	0.56			0.729766	0.033421	0.156518	0.943074	1.06434	0.913129	0.219163	0.749947	0.238682		0.729766	0.033421	0.156518	0.943074	1.06434	0.913129	0.219163
VIMSS206223	VIMSS206223 hisD histidinol dehydrogenase (TIGR) [Desulfovibrio vulgaris Hildenborough]	DVU0796	764000000	3160000000	1420000000	101808000	825000000	420000000	1510000000	696000000	2280000000	29.509	31.5573	30.4032	26.6013	29.6198	28.6458	30.4919	29.3745	31.0864	-0.807387	1.756	1.05455	-0.505086	-0.145966	-1.1649	0.648155	-0.518701	1.16995	0.165179			-0.84333	1.71729	1.04193	-0.507737	-0.142841	-1.14797	0.654298	-0.529016	1.14469		-0.84333	1.71729	1.04193	-0.507737	-0.142841	-1.14797	0.654298
VIMSS206225	VIMSS206225 DVU0799 conserved hypothetical protein (TIGR) [Desulfovibrio vulgaris Hildenborough]	DVU0799	74700000000	47400000000	27400000000	8881340000	45400000000	45300000000	39600000000	41600000000	50800000000	36.1204	35.4642	34.6735	33.0481	35.402	35.3988	35.2048	35.2759	35.5641	5.804	5.66289	5.32476	5.94177	5.63619	5.58808	5.36103	5.38265	5.64767	5.59434			6.06238	5.53806	5.26103	5.97295	5.51555	5.50685	5.41185	5.4897	5.52575		6.06238	5.53806	5.26103	5.97295	5.51555	5.50685	5.41185
VIMSS206227	VIMSS206227 uvrC excinuclease ABC, C subunit (TIGR) [Desulfovibrio vulgaris Hildenborough]	DVU0801	17400000	0	30400000	2528850	0	0	0	0	0	24.0526		24.8576	21.2701						-6.2638		-4.49113	-5.83631						-5.53041			-6.54265		-4.43737	-5.86694							-6.54265	-6.42895	-4.43737	-5.86694	-6.36535	-6.37245	-6.34046
VIMSS206229	VIMSS206229 DVU0803 sensor histidine kinase (TIGR) [Desulfovibrio vulgaris Hildenborough]	DVU0803	2130000000	0	174000000	0	0	0	0	0	0	30.9882		27.3745							0.671822		-1.97418							-0.65118			0.701729		-1.95055								0.701729	-6.45048	-1.95055	-6.84124	-6.2641	-6.25563	-6.19445
VIMSS206230	VIMSS206230 atoC sigma-54 dependent transcriptional regulator/response regulator (TIGR) [Desulfovibrio vulgaris Hildenborough]	DVU0804	394000000	0	0	93374000	0	0	0	0	0	28.5536			26.4765						-1.76276			-0.629844						-1.1963			-1.84124			-0.633149							-1.84124	-6.435	-6.34855	-0.633149	-6.51178	-6.24764	-6.34666
VIMSS206233	VIMSS206233 trmU tRNA (5-methylaminomethyl-2-thiouridylate)-methyltransferase (TIGR) [Desulfovibrio vulgaris Hildenborough]	DVU0807	0	32900000	0	0	0	0	0	0	480000000		24.9716							28.8385		-4.82969							-1.07798	-2.95384				-4.72322							-1.05471		-6.62176	-4.72322	-6.39923	-6.72998	-6.35978	-6.19646	-6.46893
VIMSS206234	VIMSS206234 gatA glutamyl-tRNA(Gln) amidotransferase, A subunit (TIGR) [Desulfovibrio vulgaris Hildenborough]	DVU0808	5520000000	6770000000	7480000000	781482000	8240000000	10800000000	7860000000	6050000000	7970000000	32.362	32.6565	32.8004	29.5416	32.94	33.3303	32.8719	32.4943	32.8919	2.04564	2.85523	3.4517	2.43528	3.17421	3.5196	3.02814	2.60108	2.97549	2.89848			2.1367	2.79229	3.41038	2.44805	3.10627	3.46844	3.05684	2.6528	2.91126		2.1367	2.79229	3.41038	2.44805	3.10627	3.46844	3.05684
VIMSS206235	VIMSS206235 gatC glutamyl-tRNA(Gln) amidotransferase, C subunit (TIGR) [Desulfovibrio vulgaris Hildenborough]	DVU0809	0	0	0	0	0	593000000	0	0	0						29.1435									-0.667257				-0.667257								-0.657558					-6.6715	-6.3644	-6.28044	-6.72269	-6.3377	-0.657558	-6.39691
VIMSS206236	VIMSS206236 DVU0810 hypothetical protein (TIGR) [Desulfovibrio vulgaris Hildenborough]	DVU0810	2660000000	8980000000	1560000000	248144000	4350000000	1550000000	4450000000	2210000000	4130000000	31.3088	33.0641	30.5389	27.8866	32.0184	30.5296	32.0512	31.0414	31.9435	0.992395	3.26279	1.1902	0.78024	2.25258	0.718907	2.20741	1.14819	2.02706	1.61998			1.03657	3.19087	1.17596	0.784335	2.20437	0.708457	2.22833	1.17102	1.9833		1.03657	3.19087	1.17596	0.784335	2.20437	0.708457	2.22833
VIMSS206238	VIMSS206238 dnaK dnaK protein (TIGR) [Desulfovibrio vulgaris Hildenborough]	DVU0811	31800000000	20200000000	14500000000	3380630000	14900000000	13700000000	17000000000	19000000000	17600000000	34.8883	34.2336	33.7553	31.6546	33.7946	33.6735	33.9848	34.1453	34.0349	4.57192	4.43236	4.40664	4.54828	4.02881	3.86274	4.14107	4.25207	4.11842	4.26248			4.77545	4.33465	4.3539	4.57215	3.94257	3.80659	4.18032	4.33663	4.02951		4.77545	4.33465	4.3539	4.57215	3.94257	3.80659	4.18032
VIMSS206239	VIMSS206239 grpE heat shock protein GrpE (TIGR) [Desulfovibrio vulgaris Hildenborough]	DVU0812	4160000000	5290000000	714000000	30421400	688000000	737000000	469000000	5790000000	5210000000	31.9539	32.3006	29.4113	24.8586	29.3578	29.4571	28.805	32.4309	32.2786	1.63755	2.49934	0.0626548	-2.24778	-0.407951	-0.353625	-1.03873	2.5377	2.3622	0.561263			1.71045	2.44425	0.0619049	-2.25957	-0.399219	-0.348484	-1.04858	2.58817	2.3112		1.71045	2.44425	0.0619049	-2.25957	-0.399219	-0.348484	-1.04858
VIMSS206241	VIMSS206241 bcp bacterioferritin comigratory protein, putative (TIGR) [Desulfovibrio vulgaris Hildenborough]	DVU0814	731000000	602000000	1650000000	55019900	589000000	1190000000	497000000	484000000	241000000	29.4453	29.1652	30.6198	25.7135	29.1337	30.1483	28.8887	28.8504	27.8445	-0.871088	-0.636088	1.27112	-1.39291	-0.632092	0.3376	-0.955076	-1.04278	-2.07198	-0.665922			-0.909867	-0.622066	1.25591	-1.40022	-0.618562	0.332693	-0.964128	-1.06352	-2.02725		-0.909867	-0.622066	1.25591	-1.40022	-0.618562	0.332693	-0.964128
VIMSS206242	VIMSS206242 DVU0815 AsmA family protein (TIGR) [Desulfovibrio vulgaris Hildenborough]	DVU0815	2460000000	1640000000	2520000000	497550000	3240000000	2680000000	2960000000	4790000000	1630000000	31.196	30.611	31.2308	28.8903	31.5933	31.3196	31.463	32.1574	30.6022	0.879627	0.809773	1.88208	1.7839	1.82756	1.50887	1.6192	2.26417	0.685785	1.47344			0.918785	0.791922	1.85956	1.79327	1.78844	1.48694	1.63455	2.30919	0.670981		0.918785	0.791922	1.85956	1.79327	1.78844	1.48694	1.63455
VIMSS206243	VIMSS206243 cobQ cobyric acid synthase CobQ (TIGR) [Desulfovibrio vulgaris Hildenborough]	DVU0816	0	0	0	0	0	0	107000000	154000000	0							26.673	27.1984								-3.17071	-2.69486		-2.93278									-3.20076	-2.74845			-6.75102	-6.51435	-6.35204	-6.84019	-6.32799	-6.17997	-3.20076
VIMSS206244	VIMSS206244 DVU0817 hypothetical protein (TIGR) [Desulfovibrio vulgaris Hildenborough]	DVU0817	3960000000	3700000000	2510000000	152861000	3320000000	4040000000	4210000000	3500000000	3700000000	31.8829	31.7849	31.225	27.1876	31.6285	31.9117	31.9712	31.7047	31.7849	1.56647	1.9836	1.87635	0.0812832	1.86275	2.10099	2.12743	1.8115	1.86844	1.69765			1.6362	1.93987	1.85389	0.0817097	1.82288	2.07045	2.14759	1.84752	1.8281		1.6362	1.93987	1.85389	0.0817097	1.82288	2.07045	2.14759
VIMSS206246	VIMSS206246 isf-1 FMN reductase, NADPH-dependent (TIGR) [Desulfovibrio vulgaris Hildenborough]	DVU0819	1830000000	1220000000	924000000	177922000	1150000000	1260000000	967000000	757000000	1460000000	30.7692	30.1842	29.7833	27.4067	30.099	30.2308	29.8489	29.4957	30.4433	0.452812	0.382958	0.434624	0.300308	0.333202	0.420062	0.00519387	-0.397495	0.526882	0.273172			0.47297	0.374516	0.429421	0.301884	0.32607	0.413956	0.0052431	-0.4054	0.515507		0.47297	0.374516	0.429421	0.301884	0.32607	0.413956	0.0052431
VIMSS206248	VIMSS206248 DVU0821 conserved hypothetical protein (TIGR) [Desulfovibrio vulgaris Hildenborough]	DVU0821	201000000	127000000	83700000	0	0	127000000	0	0	0	27.5826	26.9203	26.3187			26.9203				-2.73376	-2.88102	-3.02997			-2.89046				-2.8838			-2.85546	-2.81751	-2.9937			-2.84844					-2.85546	-2.81751	-2.9937	-6.75662	-6.36365	-2.84844	-6.45026
VIMSS206249	VIMSS206249 DVU0822 hypothetical protein (TIGR) [Desulfovibrio vulgaris Hildenborough]	DVU0822	14300000	11600000	0	47109600	17000000	12500000	0	24900000	0	23.7695	23.4676		25.4895	24.019	23.5754		24.5696		-6.54687	-6.33365		-1.61684	-5.74675	-6.23529		-5.32357		-5.3005			-6.83832	-6.19403		-1.62533	-5.62374	-6.14465		-5.42944			-6.83832	-6.19403	-6.32136	-1.62533	-5.62374	-6.14465	-6.44662
VIMSS206250	VIMSS206250 argJ arginine biosynthesis bifunctional protein ArgJ (TIGR) [Desulfovibrio vulgaris Hildenborough]	DVU0823	2670000000	1070000000	759000000	190804000	2440000000	921000000	745000000	872000000	673000000	31.3142	29.995	29.4995	27.5075	31.1842	29.7786	29.4727	29.6998	29.326	0.997808	0.193688	0.150831	0.401154	1.41845	-0.0320882	-0.371082	-0.19346	-0.590408	0.219432			1.04223	0.189418	0.149025	0.403259	1.38809	-0.0316218	-0.374599	-0.197307	-0.577662		1.04223	0.189418	0.149025	0.403259	1.38809	-0.0316218	-0.374599
VIMSS206252	VIMSS206252 secA preprotein translocase, SecA subunit (TIGR) [Desulfovibrio vulgaris Hildenborough]	DVU0825	29900000000	17400000000	5080000000	2021800000	30300000000	18300000000	16000000000	8730000000	7730000000	34.7994	34.0184	32.2422	30.913	34.8186	34.0911	33.8974	33.0233	32.8478	4.48304	4.21709	2.89349	3.80663	5.05281	4.28041	4.05361	3.13012	2.93138	3.87207			4.68261	4.12413	2.85885	3.82661	4.94466	4.21819	4.09203	3.19237	2.8681		4.68261	4.12413	2.85885	3.82661	4.94466	4.21819	4.09203
VIMSS206253	VIMSS206253 DVU0826 glycolate oxidase, iron-sulfur subunit, putative (TIGR) [Desulfovibrio vulgaris Hildenborough]	DVU0826	226000000	10700000	13800000	0	37700000	0	0	43600000	47200000	27.7517	23.3511	23.7182		25.1681			25.3778	25.4923	-2.56464	-6.45017	-5.63053		-4.59772			-4.51539	-4.42416	-4.6971			-2.67881	-6.30798	-5.56314		-4.49931			-4.60519	-4.32865		-2.67881	-6.30798	-5.56314	-6.70878	-4.49931	-6.37778	-6.30094
VIMSS206254	VIMSS206254 DVU0827 glycolate oxidase, subunit GlcD, putative (TIGR) [Desulfovibrio vulgaris Hildenborough]	DVU0827	158000000	54000000	54500000	0	127000000	22900000	27900000	130000000	107000000	27.2353	25.6865	25.6998		26.9203	24.4488	24.7338	26.9539	26.673	-3.08104	-4.11482	-3.64894		-2.84553	-5.36187	-5.10998	-2.93928	-3.2434	-3.79311			-3.21819	-4.02411	-3.60527		-2.78462	-5.28393	-5.15842	-2.99773	-3.17338		-3.21819	-4.02411	-3.60527	-6.74574	-2.78462	-5.28393	-5.15842
VIMSS206256	VIMSS206256 smpB SsrA-binding protein (TIGR) [Desulfovibrio vulgaris Hildenborough]	DVU0828	28200000	1690000000	1730000000	23315900	692000000	33200000	1030000000	21100000	1050000000	24.7492	30.6544	30.6881	24.4748	29.3662	24.9847	29.94	24.3307	29.9677	-5.56719	0.8531	1.33943	-2.63155	-0.399588	-4.82603	0.0962504	-5.56247	0.0513028	-1.84964			-5.81503	0.834294	1.3234	-2.64536	-0.391035	-4.75588	0.0971627	-5.6731	0.0501953		-5.81503	0.834294	1.3234	-2.64536	-0.391035	-4.75588	0.0971627
VIMSS206257	VIMSS206257 ptsI phosphoenolpyruvate-protein phosphotransferase (TIGR) [Desulfovibrio vulgaris Hildenborough]	DVU0829	2220000000	2870000000	1040000000	101889000	169000000	429000000	806000000	1430000000	431000000	31.0479	31.4184	29.9539	26.6024	27.3324	28.6764	29.5862	30.4134	28.6831	0.731528	1.61713	0.605242	-0.503939	-2.43334	-1.13431	-0.257542	0.520155	-1.23333	-0.232045			0.764094	1.58148	0.597998	-0.506583	-2.38125	-1.11782	-0.259983	0.5305	-1.2067		0.764094	1.58148	0.597998	-0.506583	-2.38125	-1.11782	-0.259983
VIMSS206258	VIMSS206258 ptsH phosphocarrier protein HPr (TIGR) [Desulfovibrio vulgaris Hildenborough]	DVU0830	0	17700000	20400000	15406200	0	0	24100000	21800000	0		24.0772	24.2821	23.877			24.5225	24.3778			-5.72403	-5.06663	-3.22935			-5.32122	-5.51539		-4.97132				-5.59785	-5.00598	-3.2463			-5.37165	-5.62507			-6.6679	-5.59785	-5.00598	-3.2463	-6.47487	-6.16512	-5.37165
VIMSS206260	VIMSS206260 DVU0832 tetrapyrrole methylase family protein (TIGR) [Desulfovibrio vulgaris Hildenborough]	DVU0832	1080000000	0	0	0	0	0	0	0	0	30.0084									-0.308									-0.308			-0.321712										-0.321712	-6.52796	-6.39415	-6.77238	-6.5471	-6.21283	-6.44708
VIMSS206262	VIMSS206262 rplS ribosomal protein L19 (TIGR) [Desulfovibrio vulgaris Hildenborough]	DVU0835	3200000000	3450000000	2070000000	568941000	2750000000	2400000000	2890000000	2020000000	2490000000	31.5754	31.6839	30.947	29.0837	31.3568	31.1604	31.4284	30.9117	31.2135	1.25904	1.88267	1.59829	1.97734	1.591	1.34967	1.58468	1.0185	1.29706	1.50647			1.31509	1.84117	1.57916	1.98772	1.55694	1.33005	1.5997	1.03875	1.26906		1.31509	1.84117	1.57916	1.98772	1.55694	1.33005	1.5997
VIMSS206263	VIMSS206263 trmD tRNA (guanine-N1)-methyltransferase (TIGR) [Desulfovibrio vulgaris Hildenborough]	DVU0836	4220000000	1810000000	1200000000	142536000	1280000000	520000000	984000000	950000000	1770000000	31.9746	30.7533	30.1604	27.0868	30.2535	28.9539	29.8741	29.8234	30.7211	1.65821	0.952067	0.811693	-0.0196109	0.487712	-0.856778	0.0303363	-0.0698605	0.804663	0.422048			1.73203	0.931079	0.801978	-0.0197138	0.477272	-0.844323	0.0306238	-0.0712498	0.787292		1.73203	0.931079	0.801978	-0.0197138	0.477272	-0.844323	0.0306238
VIMSS206264	VIMSS206264 rimM 16S rRNA processing protein RimM (TIGR) [Desulfovibrio vulgaris Hildenborough]	DVU0837	0	0	0	0	0	0	0	652000000	0								29.2803									-0.612916		-0.612916										-0.625105			-6.72996	-6.53176	-6.35536	-6.71858	-6.53483	-6.45574	-6.19509
VIMSS206265	VIMSS206265 DVU0838 conserved hypothetical protein (TIGR) [Desulfovibrio vulgaris Hildenborough]	DVU0838	700000000	530000000	729000000	666605000	1430000000	783000000	818000000	224000000	1280000000	29.3828	28.9814	29.4413	29.3123	30.4134	29.5444	29.6075	27.7389	30.2535	-0.933605	-0.819859	0.0926495	2.20589	0.647583	-0.266277	-0.236221	-2.15429	0.337057	-0.12523			-0.975166	-0.801785	0.0915406	2.21747	0.633722	-0.262406	-0.23846	-2.19713	0.329781		-0.975166	-0.801785	0.0915406	2.21747	0.633722	-0.262406	-0.23846
VIMSS206266	VIMSS206266 rpsP ribosomal protein S16 (TIGR) [Desulfovibrio vulgaris Hildenborough]	DVU0839	2920000000	1370000000	1560000000	647020000	1540000000	2360000000	1300000000	1100000000	1340000000	31.4433	30.3515	30.5389	29.2692	30.5203	31.1361	30.2759	30.0349	30.3196	1.12694	0.550253	1.1902	2.16287	0.754498	1.32543	0.432118	0.141644	0.403146	0.898567			1.1771	0.538123	1.17596	2.17422	0.738348	1.30616	0.436213	0.144461	0.394443		1.1771	0.538123	1.17596	2.17422	0.738348	1.30616	0.436213
VIMSS206267	VIMSS206267 ffh signal recognition particle protein (TIGR) [Desulfovibrio vulgaris Hildenborough]	DVU0840	4990000000	4890000000	3980000000	721341000	2600000000	6650000000	2900000000	3290000000	2990000000	32.2164	32.1872	31.8901	29.4261	31.2759	32.6307	31.4334	31.6154	31.4775	1.90001	2.38591	2.54143	2.31974	1.51008	2.81999	1.58966	1.72223	1.56106	2.0389			1.98459	2.33331	2.51101	2.33192	1.47776	2.779	1.60473	1.75648	1.52736		1.98459	2.33331	2.51101	2.33192	1.47776	2.779	1.60473
VIMSS206268	VIMSS206268 DVU0841 aspartate aminotransferase, putative (TIGR) [Desulfovibrio vulgaris Hildenborough]	DVU0841	8230000000	2330000000	1430000000	434650000	1470000000	2600000000	2580000000	4580000000	2090000000	32.9382	31.1177	30.4134	28.6953	30.4532	31.2759	31.2647	32.0927	30.9609	2.62186	1.31641	1.06467	1.58892	0.687384	1.46515	1.42098	2.19949	1.04442	1.48992			2.73858	1.28739	1.05193	1.59725	0.672671	1.44385	1.43445	2.24323	1.02187		2.73858	1.28739	1.05193	1.59725	0.672671	1.44385	1.43445
VIMSS206270	VIMSS206270 DVU0843 hypothetical protein (TIGR) [Desulfovibrio vulgaris Hildenborough]	DVU0843	2640000000	1000000000	337000000	181346000	1980000000	1250000000	2120000000	1250000000	2210000000	31.2979	29.8974	28.3282	27.4342	30.8829	30.2193	30.9814	30.2193	31.0414	0.981506	0.0960768	-1.02052	0.327808	1.11707	0.408567	1.13767	0.326068	1.12496	0.499912			1.0252	0.0939588	-1.00831	0.329528	1.09316	0.402628	1.14845	0.332553	1.10067		1.0252	0.0939588	-1.00831	0.329528	1.09316	0.402628	1.14845
VIMSS206272	VIMSS206272 ApsB adenylylsulphate reductase, beta subunit (TIGR) [Desulfovibrio vulgaris Hildenborough]	DVU0846	54700000000	30700000000	37200000000	10813600000	36200000000	39800000000	40800000000	57100000000	47400000000	35.6708	34.8375	35.1146	33.3321	35.0753	35.212	35.2479	35.7328	35.4642	5.35444	5.03624	5.76589	6.22577	5.30949	5.40134	5.4041	5.83956	5.54773	5.54273			5.5928	4.92522	5.69688	6.25843	5.19584	5.32282	5.45532	5.95569	5.42796		5.5928	4.92522	5.69688	6.25843	5.19584	5.32282	5.45532
VIMSS206274	VIMSS206274 ApsA adenylyl-sulphate reductase, alpha subunit (TIGR) [Desulfovibrio vulgaris Hildenborough]	DVU0847	440000000000	314000000000	219000000000	33848700000	251000000000	274000000000	313000000000	266000000000	334000000000	38.6787	38.192	37.6721	34.9784	37.8689	37.9954	38.1874	37.9526	38.2811	8.36233	8.3907	8.32345	7.87202	8.10311	8.18467	8.34362	8.05942	8.36462	8.22266			8.7346	8.20573	8.22382	7.91333	7.92966	8.0657	8.42271	8.2197	8.18404		8.7346	8.20573	8.22382	7.91333	7.92966	8.0657	8.42271
VIMSS206275	VIMSS206275 QmoA Quinone-interacting membrane-bound oxidoreductase (Shelley Haveman) [Desulfovibrio vulgaris Hildenborough]	DVU0848	15900000000	10200000000	10000000000	1312490000	10300000000	7880000000	9430000000	13300000000	13800000000	33.8883	33.2479	33.2193	30.2897	33.2619	32.8755	33.1346	33.6307	33.6839	3.57192	3.44657	3.87059	3.1833	3.49614	3.06483	3.29086	3.73749	3.76751	3.49214			3.73094	3.3706	3.82426	3.2	3.42131	3.02028	3.32205	3.81182	3.68618		3.73094	3.3706	3.82426	3.2	3.42131	3.02028	3.32205
VIMSS206276	VIMSS206276 QmoB Quinone-interacting membrane-bound oxidoreductase (Shelley Haveman) [Desulfovibrio vulgaris Hildenborough]	DVU0849	39200000000	28200000000	25500000000	6906950000	26200000000	35200000000	30900000000	29200000000	34900000000	35.1901	34.715	34.5698	32.6854	34.6088	35.0349	34.8469	34.7652	35.0225	4.87375	4.9137	5.22108	5.57904	4.84306	5.22414	5.00314	4.87204	5.10607	5.07067			5.09072	4.80538	5.15859	5.60831	4.7394	5.1482	5.05056	4.96893	4.99584		5.09072	4.80538	5.15859	5.60831	4.7394	5.1482	5.05056
VIMSS206277	VIMSS206277 QmoC Quinone-interacting membrane-bound oxidoreductase (Shelley Haveman) [Desulfovibrio vulgaris Hildenborough]	DVU0850	4850000000	2350000000	1770000000	379897000	2960000000	2600000000	3090000000	3020000000	3360000000	32.1753	31.13	30.7211	28.501	31.463	31.2759	31.525	31.4919	31.6458	1.85895	1.32874	1.37241	1.39467	1.69717	1.46515	1.68121	1.59869	1.72937	1.5696			1.94171	1.29945	1.35598	1.40199	1.66084	1.44385	1.69715	1.63048	1.69204		1.94171	1.29945	1.35598	1.40199	1.66084	1.44385	1.69715
VIMSS206278	VIMSS206278 DVU0851 hypothetical protein (TIGR) [Desulfovibrio vulgaris Hildenborough]	DVU0851	28900000000	20800000000	15500000000	4678040000	20500000000	18100000000	20800000000	19600000000	22300000000	34.7504	34.2759	33.8515	32.1233	34.2549	34.0753	34.2759	34.1901	34.3763	4.43397	4.47459	4.50286	5.0169	4.48912	4.26456	4.43212	4.29692	4.45989	4.48566			4.63135	4.37595	4.44896	5.04322	4.39303	4.20257	4.47413	4.38238	4.3636		4.63135	4.37595	4.44896	5.04322	4.39303	4.20257	4.47413
VIMSS206280	VIMSS206280 Protein-coding gene conserved hypothetical protein (TIGR) [Desulfovibrio vulgaris Hildenborough]	DVU0853	32900000	0	0	0	0	0	37700000	0	0	24.9716						25.1681			-5.3448						-4.67569			-5.01024			-5.58274						-4.72				-5.58274	-6.35017	-6.49933	-6.67253	-6.41895	-6.33941	-4.72
VIMSS206281	VIMSS206281 DVU0854 NirD protein, putative (TIGR) [Desulfovibrio vulgaris Hildenborough]	DVU0854	1110000000	136000000	389000000	82487600	787000000	310000000	448000000	721000000	728000000	30.0479	27.019	28.5352	26.2977	29.5518	28.2077	28.7389	29.4254	29.4394	-0.268472	-2.78224	-0.813499	-0.808688	-0.213996	-1.60302	-1.10482	-0.467789	-0.477076	-0.948845			-0.280424	-2.72091	-0.803762	-0.812932	-0.209416	-1.57972	-1.11529	-0.477092	-0.466777		-0.280424	-2.72091	-0.803762	-0.812932	-0.209416	-1.57972	-1.11529
VIMSS206282	VIMSS206282 Protein-coding gene radical SAM domain protein (TIGR) [Desulfovibrio vulgaris Hildenborough]	DVU0855	3150000000	1600000000	1180000000	508005000	1580000000	1620000000	1540000000	2040000000	4000000000	31.5527	30.5754	30.1361	28.9203	30.5573	30.5933	30.5203	30.9259	31.8974	1.23632	0.774149	0.787446	1.81391	0.791493	0.782633	0.676536	1.03271	1.98091	1.09734			1.29136	0.757083	0.778021	1.82342	0.774551	0.771256	0.682949	1.05325	1.93815		1.29136	0.757083	0.778021	1.82342	0.774551	0.771256	0.682949
VIMSS206283	VIMSS206283 hemB porphobilinogen synthase (TIGR) [Desulfovibrio vulgaris Hildenborough]	DVU0856	4700000000	6420000000	1120000000	1124860000	4520000000	2090000000	772000000	4200000000	3360000000	32.13	32.5799	30.0609	30.0671	32.0737	30.9609	29.524	31.9677	31.6458	1.81363	2.77865	0.712158	2.96074	2.30789	1.15014	-0.319721	2.07453	1.72937	1.68971			1.89437	2.7174	0.703634	2.97627	2.25849	1.13342	-0.322752	2.11579	1.69204		1.89437	2.7174	0.703634	2.97627	2.25849	1.13342	-0.322752
VIMSS206285	VIMSS206285 nirJ-1 radical SAM domain protein (TIGR) [Desulfovibrio vulgaris Hildenborough]	DVU0857	7850000000	7490000000	7740000000	1115970000	7630000000	9700000000	6940000000	9780000000	6690000000	32.87	32.8023	32.8497	30.0557	32.829	33.1753	32.6923	33.1872	32.6394	2.55366	3.00104	3.50099	2.94929	3.06325	3.36462	2.84854	3.29397	2.72292	3.03314			2.66734	2.93489	3.45909	2.96477	2.99768	3.31571	2.87554	3.35948	2.66414		2.66734	2.93489	3.45909	2.96477	2.99768	3.31571	2.87554
VIMSS206287	VIMSS206287 Protein-coding gene hypothetical protein (TIGR) [Desulfovibrio vulgaris Hildenborough]	DVU0859	2640000000	1140000000	100000000	30210800	113000000	691000000	195000000	83500000	715000000	31.2979	30.0864	26.5754	24.8486	26.7517	29.3641	27.5389	26.3153	29.4134	0.981506	0.285111	-2.77327	-2.2578	-3.01404	-0.446604	-2.30485	-3.57794	-0.503071	-1.51233			1.0252	0.278825	-2.74008	-2.26965	-2.94952	-0.440112	-2.32669	-3.6491	-0.492211		1.0252	0.278825	-2.74008	-2.26965	-2.94952	-0.440112	-2.32669
VIMSS206290	VIMSS206290 DVU0862 flagellar protein FliS/hypothetical protein, fusion (TIGR) [Desulfovibrio vulgaris Hildenborough]	DVU0862	286000000	126000000	0	66308400	95800000	111000000	29500000	99400000	0	28.0914	26.9088		25.9827	26.5135	26.726	24.8142	26.5667		-2.22494	-2.89243		-1.12367	-3.25226	-3.08473	-5.02954	-3.32647		-2.99058			-2.32399	-2.82867		-1.12957	-3.18265	-3.03989	-5.07721	-3.39263			-2.32399	-2.82867	-6.42704	-1.12957	-3.18265	-3.03989	-5.07721
VIMSS206291	VIMSS206291 DVU0863 flagellar hook-associated protein 2, putative (TIGR) [Desulfovibrio vulgaris Hildenborough]	DVU0863	2760000000	2060000000	1240000000	627480000	2050000000	1950000000	2730000000	1440000000	1400000000	31.362	30.94	30.2077	29.225	30.933	30.8608	31.3463	30.4234	30.3828	1.04564	1.13872	0.858999	2.11863	1.16719	1.05011	1.50251	0.530209	0.46634	1.09759			1.09219	1.11362	0.848717	2.12975	1.14221	1.03485	1.51675	0.540753	0.456273		1.09219	1.11362	0.848717	2.12975	1.14221	1.03485	1.51675
VIMSS206292	VIMSS206292 DVU0864 glycoprotease family protein, putative (TIGR) [Desulfovibrio vulgaris Hildenborough]	DVU0864	480000000	280000000	539000000	2709130	141000000	259000000	408000000	239000000	426000000	28.8385	28.0609	29.0057	21.3694	27.0711	27.9484	28.604	27.8324	28.6663	-1.47793	-1.74042	-0.342984	-5.73696	-2.69466	-1.86234	-1.23975	-2.06078	-1.25016	-2.04511			-1.54372	-1.70206	-0.338879	-5.76707	-2.63699	-1.83527	-1.2515	-2.10176	-1.22317		-1.54372	-1.70206	-0.338879	-5.76707	-2.63699	-1.83527	-1.2515
VIMSS206293	VIMSS206293 DVU0865 membrane-associated zinc metalloprotease, putative (TIGR) [Desulfovibrio vulgaris Hildenborough]	DVU0865	566000000	368000000	272000000	18271300	521000000	0	378000000	383000000	454000000	29.0762	28.4551	28.019	24.1231	28.9567		28.4938	28.5128	28.7581	-1.24016	-1.34615	-1.32966	-2.98329	-0.809077		-1.34994	-1.38044	-1.15832	-1.44963			-1.29537	-1.31647	-1.31375	-2.99894	-0.791758		-1.36273	-1.4079	-1.13332		-1.29537	-1.31647	-1.31375	-2.99894	-0.791758	-6.4081	-1.36273
VIMSS206294	VIMSS206294 dxr 1-deoxy-D-xylulose 5-phosphate reductoisomerase (TIGR) [Desulfovibrio vulgaris Hildenborough]	DVU0866	626000000	76200000	349000000	19906300	384000000	30900000	392000000	0	44400000	29.2216	26.1833	28.3787	24.2467	28.5165	24.8811	28.5463		25.4041	-1.0948	-3.61799	-0.970042	-2.85964	-1.24925	-4.92961	-1.29747		-4.51238	-2.5664			-1.14353	-3.53823	-0.958432	-2.87465	-1.22251	-4.85795	-1.30977		-4.41497		-1.14353	-3.53823	-0.958432	-2.87465	-1.22251	-4.85795	-1.30977
VIMSS206295	VIMSS206295 DVU0867 aromatic amino acid decarboxylase, putative (TIGR) [Desulfovibrio vulgaris Hildenborough]	DVU0867	27500000	0	29300000	3418440	41800000	0	252000000	111000000	353000000	24.7129		24.8044	21.7049	25.317		27.9088	26.726	28.3951	-5.60346		-4.5443	-5.40146	-4.44879		-1.9349	-3.16723	-1.52135	-3.80307			-5.85291		-4.48991	-5.4298	-4.35356		-1.95324	-3.23022	-1.4885		-5.85291	-6.50428	-4.48991	-5.4298	-4.35356	-6.20557	-1.95324
VIMSS206297	VIMSS206297 uppS undecaprenyl diphosphate synthase (TIGR) [Desulfovibrio vulgaris Hildenborough]	DVU0869	510000000	240000000	0	9663680	0	0	0	0	163000000	28.9259	27.8385		23.2041					27.2803	-1.39046	-1.96282		-3.90222					-2.63614	-2.47291			-1.45236	-1.91955		-3.9227					-2.57923		-1.45236	-1.91955	-6.49308	-3.9227	-6.26272	-6.17343	-6.47046
VIMSS206298	VIMSS206298 frr ribosome recycling factor (TIGR) [Desulfovibrio vulgaris Hildenborough]	DVU0870	5630000000	3480000000	4260000000	389286000	3410000000	4280000000	4770000000	3560000000	3020000000	32.3905	31.6964	31.9882	28.5363	31.6671	31.995	32.1513	31.7292	31.4919	2.0741	1.89516	2.63951	1.42989	1.90134	2.18425	2.3076	1.83602	1.57546	1.98259			2.16644	1.85339	2.60792	1.4374	1.86064	2.1525	2.32947	1.87253	1.54145		2.16644	1.85339	2.60792	1.4374	1.86064	2.1525	2.32947
VIMSS206299	VIMSS206299 pyrH uridylate kinase (TIGR) [Desulfovibrio vulgaris Hildenborough]	DVU0871	5990000000	4740000000	2350000000	177947000	4100000000	4750000000	6650000000	4210000000	4020000000	32.4799	32.1422	31.13	27.4069	31.933	32.1453	32.6307	31.9712	31.9045	2.16352	2.34096	1.78132	0.30051	2.16719	2.33457	2.78696	2.07796	1.98811	1.99346			2.25984	2.28936	1.76	0.302087	2.1208	2.30063	2.81338	2.11929	1.94519		2.25984	2.28936	1.76	0.302087	2.1208	2.30063	2.81338
VIMSS206300	VIMSS206300 DVU0872 glycosyl transferase, group 2 family protein (TIGR) [Desulfovibrio vulgaris Hildenborough]	DVU0872	33100000	0	0	0	0	0	0	0	0	24.9803									-5.33606									-5.33606			-5.5736										-5.5736	-6.34725	-6.28613	-6.67567	-6.34538	-6.29435	-6.36803
VIMSS206301	VIMSS206301 tsf translation elongation factor Ts (TIGR) [Desulfovibrio vulgaris Hildenborough]	DVU0873	17200000000	15000000000	24900000000	1752950000	15600000000	17700000000	16400000000	14500000000	18800000000	34.0017	33.8042	34.5354	30.7071	33.8608	34.043	33.933	33.7553	34.13	3.68531	4.00297	5.18673	3.60078	4.09504	4.23232	4.08923	3.86212	4.21357	4.10756			3.84936	3.91472	5.12465	3.61967	4.00739	4.17079	4.12799	3.93893	4.12261		3.84936	3.91472	5.12465	3.61967	4.00739	4.17079	4.12799
VIMSS206302	VIMSS206302 rpsB ribosomal protein S2 (TIGR) [Desulfovibrio vulgaris Hildenborough]	DVU0874	16600000000	13900000000	12300000000	1741450000	23100000000	14600000000	10100000000	14800000000	7670000000	33.9505	33.6944	33.5179	30.6976	34.4272	33.7652	33.2336	33.7849	32.8366	3.63408	3.89309	4.16925	3.59128	4.66139	3.95454	3.38989	3.89167	2.92014	3.78948			3.79586	3.80727	4.11934	3.61012	4.56161	3.89705	3.42202	3.96906	2.8571		3.79586	3.80727	4.11934	3.61012	4.56161	3.89705	3.42202
VIMSS206303	VIMSS206303 DVU0875 fumarylacetoacetate hydrolase family protein (TIGR) [Desulfovibrio vulgaris Hildenborough]	DVU0875	376000000	0	0	0	122000000	107000000	161000000	0	0	28.4862				26.8623	26.673	27.2625			-1.83023				-2.90348	-3.13768	-2.58126			-2.61316			-1.9117				-2.84133	-3.09207	-2.60573				-1.9117	-6.28262	-6.38546	-6.79716	-2.84133	-3.09207	-2.60573
VIMSS206304	VIMSS206304 DVU0876 metallo-beta-lactamase family protein (TIGR) [Desulfovibrio vulgaris Hildenborough]	DVU0876	1440000000	1800000000	704000000	281253000	1190000000	1590000000	1150000000	808000000	2800000000	30.4234	30.7453	29.391	28.0673	30.1483	30.5664	30.099	29.5898	31.3828	0.107037	0.944074	0.0423061	0.960931	0.38253	0.755665	0.25524	-0.303433	1.46634	0.512299			0.111802	0.923262	0.0417998	0.965974	0.374342	0.744681	0.257659	-0.309467	1.43468		0.111802	0.923262	0.0417998	0.965974	0.374342	0.744681	0.257659
VIMSS206306	VIMSS206306 DVU0878 dnaK suppressor protein, putative (TIGR) [Desulfovibrio vulgaris Hildenborough]	DVU0878	0	114000000	0	0	0	0	79000000	0	0		26.7645					26.2353				-3.03682					-3.6084			-3.32261				-2.96987					-3.6426				-6.72238	-2.96987	-6.53363	-6.71345	-6.51953	-6.16945	-3.6426
VIMSS206308	VIMSS206308 DORF7930 Protein-coding gene hypothetical protein (TIGR) [Desulfovibrio vulgaris Hildenborough]	DVU0880	0	0	0	0	183000000	0	0	0	0					27.4473									-2.31852					-2.31852							-2.26889						-6.82015	-6.3458	-6.29538	-6.59477	-2.26889	-6.3369	-6.29597
VIMSS206309	VIMSS206309 fusA translation elongation factor G, putative (TIGR) [Desulfovibrio vulgaris Hildenborough]	DVU0881	23600000000	9640000000	5810000000	1351610000	10500000000	12000000000	7900000000	8800000000	9710000000	34.4581	33.1664	32.4359	30.332	33.2897	33.4823	32.8792	33.0349	33.1768	4.14168	3.36511	3.0872	3.22567	3.52389	3.6716	3.03546	3.14164	3.26038	3.38363			4.32606	3.29093	3.05025	3.2426	3.44846	3.61823	3.06423	3.20412	3.19		4.32606	3.29093	3.05025	3.2426	3.44846	3.61823	3.06423
VIMSS206311	VIMSS206311 nrdH glutaredoxin, putative (TIGR) [Desulfovibrio vulgaris Hildenborough]	DVU0883	24000000000	24200000000	19400000000	0	19500000000	20500000000	17700000000	21200000000	24200000000	34.4823	34.4943	34.1753		34.1828	34.2549	34.043	34.3033	34.4943	4.16593	4.69301	4.82664		4.41697	4.44419	4.19928	4.41013	4.57785	4.46675			4.35139	4.58956	4.76887		4.32243	4.37959	4.23908	4.49784	4.47902		4.35139	4.58956	4.76887	-6.5469	4.32243	4.37959	4.23908
VIMSS206312	VIMSS206312 ftrB conserved hypothetical protein (TIGR) [Desulfovibrio vulgaris Hildenborough]	DVU0884	234000000	145000000	150000000	72304000	139000000	151000000	100000000	148000000	118000000	27.8019	27.1115	27.1604	26.1076	27.0505	27.17	26.5754	27.141	26.8142	-2.51445	-2.6898	-2.18831	-0.99879	-2.71528	-2.64074	-3.26832	-2.75219	-3.10223	-2.54112			-2.62639	-2.6305	-2.16211	-1.00403	-2.65715	-2.60235	-3.2993	-2.80692	-3.03526		-2.62639	-2.6305	-2.16211	-1.00403	-2.65715	-2.60235	-3.2993
VIMSS206314	VIMSS206314 DVU0886 thioesterase family protein (TIGR) [Desulfovibrio vulgaris Hildenborough]	DVU0886	265000000	122000000	0	20813500	30400000	78100000	21200000	107000000	49600000	27.9814	26.8623		24.311	24.8576	26.2188	24.3376	26.673	25.5638	-2.33497	-2.93897		-2.79535	-4.90822	-3.59189	-5.50619	-3.22018	-4.3526	-3.70605			-2.43891	-2.87418		-2.81001	-4.80316	-3.53968	-5.55837	-3.28422	-4.25864		-2.43891	-2.87418	-6.37161	-2.81001	-4.80316	-3.53968	-5.55837
VIMSS206315	VIMSS206315 mltA transglycosylase, putative (TIGR) [Desulfovibrio vulgaris Hildenborough]	DVU0887	2870000000	745000000	136000000	74896300	1380000000	895000000	821000000	956000000	1430000000	31.4184	29.4727	27.019	26.1584	30.362	29.7373	29.6128	29.8324	30.4134	1.10202	-0.328611	-2.32966	-0.947971	0.596236	-0.0734017	-0.23094	-0.0607773	0.496929	-0.197353			1.15108	-0.321367	-2.30178	-0.952945	0.583474	-0.0723347	-0.233129	-0.0619861	0.486201		1.15108	-0.321367	-2.30178	-0.952945	0.583474	-0.0723347	-0.233129
VIMSS206316	VIMSS206316 DVU0888 response regulator (TIGR) [Desulfovibrio vulgaris Hildenborough]	DVU0888	461000000	129000000	1260000000	22217100	5090000000	5480000000	6080000000	2350000000	7760000000	28.7802	26.9428	30.2308	24.4052	32.245	32.3515	32.5014	31.13	32.8534	-1.53619	-2.85848	0.882083	-2.70119	2.47923	2.54081	2.65768	1.2368	2.93697	0.626412			-1.60458	-2.79547	0.871525	-2.71537	2.42617	2.50388	2.68287	1.2614	2.87357		-1.60458	-2.79547	0.871525	-2.71537	2.42617	2.50388	2.68287
VIMSS206318	VIMSS206318 hom homoserine dehydrogenase (TIGR) [Desulfovibrio vulgaris Hildenborough]	DVU0890	1520000000	1620000000	628000000	217145000	827000000	932000000	809000000	1040000000	893000000	30.5014	30.5933	29.2262	27.6941	29.6233	29.7958	29.5916	29.9539	29.7341	0.18504	0.792071	-0.122505	0.587722	-0.142473	-0.0149594	-0.252182	0.0607237	-0.182354	0.101231			0.193277	0.77461	-0.121038	0.590805	-0.139423	-0.014742	-0.254573	0.0619313	-0.178418		0.193277	0.77461	-0.121038	0.590805	-0.139423	-0.014742	-0.254573
VIMSS206319	VIMSS206319 DVU0891 aminotransferase, classes I and II (TIGR) [Desulfovibrio vulgaris Hildenborough]	DVU0891	9570000000	2560000000	1760000000	511166000	2170000000	3310000000	3380000000	5750000000	2740000000	33.1559	31.2535	30.7129	28.9292	31.015	31.6242	31.6544	32.4209	31.3515	2.83949	1.45222	1.36423	1.82285	1.24926	1.81347	1.81063	2.5277	1.43509	1.81277			2.96589	1.42021	1.34791	1.83242	1.22252	1.78711	1.82779	2.57797	1.40411		2.96589	1.42021	1.34791	1.83242	1.22252	1.78711	1.82779
VIMSS206320	VIMSS206320 aroK-1 shikimate kinase (TIGR) [Desulfovibrio vulgaris Hildenborough]	DVU0892	0	0	73700000	3823930	62700000	50700000	69700000	0	50400000			26.1352	21.8666	25.902	25.5955	26.0547		25.5869			-3.21353	-5.23974	-3.86382	-4.21523	-3.78909		-4.32952	-4.10849					-3.17507	-5.26723	-3.78112	-4.15396	-3.825		-4.23605		-6.60659	-6.32264	-3.17507	-5.26723	-3.78112	-4.15396	-3.825
VIMSS206321	VIMSS206321 DVU0893 universal stress protein family (TIGR) [Desulfovibrio vulgaris Hildenborough]	DVU0893	8340000000	2870000000	1390000000	995782000	1760000000	3060000000	1720000000	2550000000	2470000000	32.9574	31.4184	30.3724	29.8913	30.7129	31.5109	30.6798	31.2479	31.2019	2.64102	1.61713	1.02374	2.78489	0.947144	1.70017	0.836015	1.35464	1.28542	1.57669			2.75859	1.58148	1.01149	2.79951	0.92687	1.67546	0.843938	1.38158	1.25767		2.75859	1.58148	1.01149	2.79951	0.92687	1.67546	0.843938
VIMSS206322	VIMSS206322 aroC chorismate synthase (TIGR) [Desulfovibrio vulgaris Hildenborough]	DVU0894	1390000000	2650000000	1830000000	333228000	762000000	1360000000	2380000000	1240000000	3070000000	30.3724	31.3033	30.7692	28.3119	29.5052	30.341	31.1483	30.2077	31.5156	0.0560533	1.50207	1.4205	1.20557	-0.260569	0.530245	1.30457	0.31448	1.59915	0.852453			0.0585486	1.46896	1.4035	1.2119	-0.254992	0.522538	1.31693	0.320734	1.56463		0.0585486	1.46896	1.4035	1.2119	-0.254992	0.522538	1.31693
VIMSS206323	VIMSS206323 recD helicase, RecD/TraA family (TIGR) [Desulfovibrio vulgaris Hildenborough]	DVU0895	225000000	888000000	230000000	75333100	106000000	1030000000	406000000	90300000	6150000000	27.7453	29.726	27.7771	26.1668	26.6595	29.94	28.5969	26.4282	32.5179	-2.57103	-0.0752916	-1.57164	-0.939581	-3.1063	0.129283	-1.24684	-3.46499	2.6015	-1.13832			-2.68549	-0.0736318	-1.55282	-0.944512	-3.03981	0.127404	-1.25866	-3.5339	2.54534		-2.68549	-0.0736318	-1.55282	-0.944512	-3.03981	0.127404	-1.25866
VIMSS206324	VIMSS206324 DVU0896 lipoprotein, NLP/P60 family (TIGR) [Desulfovibrio vulgaris Hildenborough]	DVU0896	220000000	655000000	9850000	49785700	478000000	150000000	149000000	573000000	80700000	27.7129	29.2869	23.2317	25.5692	28.8324	27.1604	27.1507	29.094	26.2661	-2.60346	-0.514356	-6.117	-1.53713	-0.933349	-2.65033	-2.69301	-0.799253	-3.65037	-2.3887			-2.71935	-0.503018	-6.04379	-1.5452	-0.913371	-2.6118	-2.71853	-0.815148	-3.57157		-2.71935	-0.503018	-6.04379	-1.5452	-0.913371	-2.6118	-2.71853
VIMSS206325	VIMSS206325 DVU0897 RNA modification enzyme, MiaB-family (TIGR) [Desulfovibrio vulgaris Hildenborough]	DVU0897	277000000	36000000	1810000	0	0	62300000	116000000	174000000	0	28.0453	25.1015	20.7876			25.8927	26.7895	27.3745		-2.27107	-4.69978	-8.56114			-3.91799	-3.0542	-2.5187		-4.17048			-2.37218	-4.59618	-8.45867			-3.86103	-3.08315	-2.56879			-2.37218	-4.59618	-8.45867	-6.80143	-6.40191	-3.86103	-3.08315
VIMSS206326	VIMSS206326 DVU0898 conserved hypothetical protein (TIGR) [Desulfovibrio vulgaris Hildenborough]	DVU0898	2230000000	1150000000	1200000000	107931000	466000000	903000000	981000000	1300000000	1330000000	31.0544	30.099	30.1604	26.6855	28.7958	29.7502	29.8697	30.2759	30.3088	0.738012	0.297711	0.811693	-0.420828	-0.97003	-0.0605634	0.0259311	0.382652	0.39234	0.132991			0.770866	0.291148	0.801978	-0.423036	-0.949267	-0.059683	0.0261769	0.390262	0.38387		0.770866	0.291148	0.801978	-0.423036	-0.949267	-0.059683	0.0261769
VIMSS206328	VIMSS206328 gmk guanylate kinase (TIGR) [Desulfovibrio vulgaris Hildenborough]	DVU0900	442000000	305000000	488000000	70532700	495000000	785000000	327000000	369000000	372000000	28.7195	28.1842	28.8623	26.0718	28.8829	29.5481	28.2847	28.459	28.4707	-1.59691	-1.61704	-0.486388	-1.03457	-0.882931	-0.262597	-1.55903	-1.43417	-1.44571	-1.1466			-1.668	-1.5814	-0.480566	-1.04	-0.864032	-0.258779	-1.57381	-1.46269	-1.4145		-1.668	-1.5814	-0.480566	-1.04	-0.864032	-0.258779	-1.57381
VIMSS206329	VIMSS206329 pyrF orotidine 5`-phosphate decarboxylase (TIGR) [Desulfovibrio vulgaris Hildenborough]	DVU0901	1200000000	1130000000	403000000	17115500	932000000	276000000	3820000000	2080000000	1280000000	30.1604	30.0737	28.5862	24.0288	29.7958	28.0401	31.8309	30.9539	30.2535	-0.155997	0.2724	-0.762489	-3.07756	0.02997	-1.77062	1.98718	1.06072	0.337057	-0.231038			-0.162942	0.266395	-0.753363	-3.09371	0.0293285	-1.74488	2.00601	1.08182	0.329781		-0.162942	0.266395	-0.753363	-3.09371	0.0293285	-1.74488	2.00601
VIMSS206330	VIMSS206330 DVU0902 TPR domain protein (TIGR) [Desulfovibrio vulgaris Hildenborough]	DVU0902	1490000000	2480000000	1420000000	241410000	2440000000	1350000000	865000000	1810000000	1010000000	30.4727	31.2077	30.4032	27.8469	31.1842	30.3303	29.6881	30.7533	29.9117	0.156281	1.40642	1.05455	0.740548	1.41845	0.519598	-0.155622	0.86013	-0.00473121	0.66618			0.163238	1.37541	1.04193	0.744434	1.38809	0.512045	-0.157097	0.877236	-0.00462907		0.163238	1.37541	1.04193	0.744434	1.38809	0.512045	-0.157097
VIMSS206331	VIMSS206331 DVU0903 HD domain protein (TIGR) [Desulfovibrio vulgaris Hildenborough]	DVU0903	198000000	173000000	83900000	163411000	0	107000000	161000000	32500000	0	27.5609	27.3662	26.3222	27.2839		26.673	27.2625	24.9539		-2.75546	-2.43508	-3.02653	0.177568		-3.13768	-2.58126	-4.93928		-2.6711			-2.87812	-2.3814	-2.9903	0.1785		-3.09207	-2.60573	-5.03751			-2.87812	-2.3814	-2.9903	0.1785	-6.46081	-3.09207	-2.60573
VIMSS206332	VIMSS206332 recJ single-stranded-DNA-specific exonuclease RecJ (TIGR) [Desulfovibrio vulgaris Hildenborough]	DVU0904	0	132000000	0	0	0	364000000	0	0	0		26.976				28.4394					-2.82531				-1.37135				-2.09833				-2.76303				-1.35142					-6.70092	-2.76303	-6.44316	-6.58757	-6.25625	-1.35142	-6.37859
VIMSS206335	VIMSS206335 DVU0907 conserved domain protein (TIGR) [Desulfovibrio vulgaris Hildenborough]	DVU0907	25500000000	1540000000	2070000000	359884000	3590000000	3940000000	2380000000	4240000000	3100000000	34.5698	30.5203	30.947	28.423	31.7413	31.8755	31.1483	31.9814	31.5296	4.25339	0.719007	1.59829	1.31659	1.97555	2.06483	1.30457	2.0882	1.61318	1.88151			4.44274	0.703157	1.57916	1.3235	1.93327	2.03482	1.31693	2.12973	1.57836		4.44274	0.703157	1.57916	1.3235	1.93327	2.03482	1.31693
VIMSS206336	VIMSS206336 DVU0908 iron-sulfur cluster-binding protein, putative (TIGR) [Desulfovibrio vulgaris Hildenborough]	DVU0908	0	0	329000000	0	0	0	613000000	50200000	0			28.2935				29.1913	25.5812				-1.05518				-0.652435	-4.31203		-2.00655					-1.04255				-0.658619	-4.39778			-6.82145	-6.46238	-1.04255	-6.71267	-6.52061	-6.27457	-0.658619
VIMSS206337	VIMSS206337 DVU0909 hypothetical protein (TIGR) [Desulfovibrio vulgaris Hildenborough]	DVU0909	0	200000000	0	0	0	0	0	0	0		27.5754									-2.22585								-2.22585				-2.17678									-6.72715	-2.17678	-6.4707	-6.71287	-6.33209	-6.4595	-6.22251
VIMSS206338	VIMSS206338 fliM flagellar motor switch protein FliM (TIGR) [Desulfovibrio vulgaris Hildenborough]	DVU0910	598000000	562000000	227000000	7624160	561000000	678000000	942000000	1040000000	308000000	29.1556	29.066	27.7581	22.8621	29.0634	29.3367	29.8112	29.9539	28.1984	-1.16081	-0.735281	-1.59058	-4.24422	-0.702359	-0.474004	-0.032595	0.0607237	-1.71808	-1.17747			-1.21249	-0.719072	-1.57154	-4.26649	-0.687325	-0.467114	-0.0329039	0.0619313	-1.68099		-1.21249	-0.719072	-1.57154	-4.26649	-0.687325	-0.467114	-0.0329039
VIMSS206339	VIMSS206339 truA tRNA pseudouridine synthase A (TIGR) [Desulfovibrio vulgaris Hildenborough]	DVU0911	0	0	0	0	0	0	69600000	0	54900000							26.0526		25.7103							-3.79116		-4.20614	-3.99865									-3.8271		-4.11533		-6.83078	-6.34626	-6.33994	-6.76994	-6.45974	-6.43271	-3.8271
VIMSS206340	VIMSS206340 DVU0912 conserved domain protein (TIGR) [Desulfovibrio vulgaris Hildenborough]	DVU0912	197000000	82800000	21800000	8122400	27700000	0	0	95200000	87600000	27.5536	26.3031	24.3778	22.9535	24.7234			26.5045	26.3844	-2.76276	-3.49815	-4.97087	-4.15289	-5.0424			-3.38875	-3.53201	-3.90683			-2.88575	-3.42103	-4.91137	-4.17468	-4.93447			-3.45615	-3.45576		-2.88575	-3.42103	-4.91137	-4.17468	-4.93447	-6.36363	-6.4378
VIMSS206345	VIMSS206345 DVU0916 AT-rich DNA-binding protein (TIGR) [Desulfovibrio vulgaris Hildenborough]	DVU0916	5930000000	1070000000	1080000000	155539000	5290000000	1070000000	6280000000	6960000000	1570000000	32.4654	29.995	30.0084	27.2127	32.3006	29.995	32.5481	32.6964	30.5481	2.149	0.193688	0.65969	0.106339	2.53484	0.18425	2.70437	2.80323	0.631678	1.32968			2.24467	0.189418	0.651794	0.106897	2.48058	0.181571	2.73	2.85898	0.618041		2.24467	0.189418	0.651794	0.106897	2.48058	0.181571	2.73
VIMSS206351	VIMSS206351 DVU0921 5-nitroimidazole antibiotic resistance protein, putative (TIGR) [Desulfovibrio vulgaris Hildenborough]	DVU0921	0	0	54300000	907794	0	0	0	0	65900000			25.6944	19.792					25.9738			-3.65425	-7.31436					-3.94266	-4.97042					-3.61051	-7.35274					-3.85755		-6.64626	-6.28699	-3.61051	-7.35274	-6.26497	-6.45291	-6.41702
VIMSS206355	VIMSS206355 rumA 23S rRNA (uracil-5-)-methyltransferase RumA (TIGR) [Desulfovibrio vulgaris Hildenborough]	DVU0924	451000000	309000000	114000000	2561310	87000000	366000000	237000000	337000000	222000000	28.7486	28.203	26.7645	21.2885	26.3745	28.4473	27.8203	28.3282	27.726	-1.56783	-1.59824	-2.58424	-5.81791	-3.39127	-1.36345	-2.02343	-1.56504	-2.19045	-2.45576			-1.63763	-1.56301	-2.5533	-5.84844	-3.31868	-1.34363	-2.04261	-1.59616	-2.14317		-1.63763	-1.56301	-2.5533	-5.84844	-3.31868	-1.34363	-2.04261
VIMSS206356	VIMSS206356 rfbA glucose-1-phosphate thymidylyltransferase (TIGR) [Desulfovibrio vulgaris Hildenborough]	DVU0925	230000000	3070000	0	0	0	39200000	87100000	124000000	0	27.7771	21.5498				25.2244	26.3762	26.8858		-2.53933	-8.25147				-4.58636	-3.46758	-3.00745		-4.37044			-2.65237	-8.06957				-4.51969	-3.50044	-3.06726			-2.65237	-8.06957	-6.49282	-6.7029	-6.53949	-4.51969	-3.50044
VIMSS206358	VIMSS206358 rplU ribosomal protein L21 (TIGR) [Desulfovibrio vulgaris Hildenborough]	DVU0927	4670000000	3030000000	3290000000	1003210000	6840000000	2030000000	1990000000	3720000000	1880000000	32.1208	31.4967	31.6154	29.902	32.6713	30.9188	30.8901	31.7927	30.8081	1.80439	1.69539	2.26675	2.79561	2.90556	1.10812	1.04637	1.89944	0.891646	1.8237			1.88472	1.65802	2.23962	2.81028	2.84337	1.09201	1.05629	1.93722	0.872397		1.88472	1.65802	2.23962	2.81028	2.84337	1.09201	1.05629
VIMSS206359	VIMSS206359 rpmA ribosomal protein L27 (TIGR) [Desulfovibrio vulgaris Hildenborough]	DVU0928	736000000	445000000	1900000000	216653000	439000000	169000000	251000000	376000000	211000000	29.4551	28.7292	30.8234	27.6908	28.7096	27.3324	27.9031	28.4862	27.6527	-0.861254	-1.07205	1.47466	0.584449	-1.05614	-2.47827	-1.94063	-1.40706	-2.26377	-1.00223			-0.899595	-1.04841	1.45701	0.587516	-1.03353	-2.44224	-1.95903	-1.43504	-2.2149		-0.899595	-1.04841	1.45701	0.587516	-1.03353	-2.44224	-1.95903
VIMSS206360	VIMSS206360 obg GTP-binding protein, GTP1/OBG family (TIGR) [Desulfovibrio vulgaris Hildenborough]	DVU0929	528000000	755000000	177000000	191766000	433000000	196000000	288000000	2410000000	284000000	28.976	29.4919	27.3992	27.5148	28.6898	27.5463	28.1015	31.1664	28.0813	-1.34042	-0.309375	-1.94952	0.40841	-1.07599	-2.26444	-1.74225	1.27317	-1.83512	-0.981727			-1.40009	-0.302555	-1.92619	0.410553	-1.05296	-2.23152	-1.75877	1.29849	-1.79551		-1.40009	-0.302555	-1.92619	0.410553	-1.05296	-2.23152	-1.75877
VIMSS206361	VIMSS206361 proB glutamate 5-kinase (TIGR) [Desulfovibrio vulgaris Hildenborough]	DVU0930	303000000	237000000	141000000	44805400	232000000	197000000	262000000	217000000	188000000	28.1747	27.8203	27.0711	25.4172	27.7895	27.5536	27.965	27.6931	27.4862	-2.14164	-1.98096	-2.27757	-1.68919	-1.97624	-2.25709	-1.87876	-2.20009	-2.43028	-2.09243			-2.23698	-1.93729	-2.25031	-1.69806	-1.93393	-2.22428	-1.89656	-2.24385	-2.37782		-2.23698	-1.93729	-2.25031	-1.69806	-1.93393	-2.22428	-1.89656
VIMSS206362	VIMSS206362 thiD phosphomethylpyrimidine kinase (TIGR) [Desulfovibrio vulgaris Hildenborough]	DVU0931	634000000	206000000	163000000	13520800	447000000	172000000	370000000	353000000	246000000	29.2399	27.6181	27.2803	23.6887	28.7357	27.3578	28.463	28.3951	27.8741	-1.07648	-2.18321	-2.0684	-3.41768	-1.03009	-2.45288	-1.3808	-1.49812	-2.04236	-1.90556			-1.1244	-2.13508	-2.04364	-3.43562	-1.00804	-2.41722	-1.39388	-1.52791	-1.99827		-1.1244	-2.13508	-2.04364	-3.43562	-1.00804	-2.41722	-1.39388
VIMSS206363	VIMSS206363 DVU0932 sensor histidine kinase (TIGR) [Desulfovibrio vulgaris Hildenborough]	DVU0932	434000000	27400000	0	0	0	0	0	84800000	0	28.6931	24.7077						26.3376		-1.62326	-5.0936						-3.55565		-3.42417			-1.69553	-4.98132						-3.62636			-1.69553	-4.98132	-6.40782	-6.54861	-6.53251	-6.32739	-6.38959
VIMSS206364	VIMSS206364 DVU0933 response regulator (TIGR) [Desulfovibrio vulgaris Hildenborough]	DVU0933	0	0	0	0	0	0	0	62600000	0								25.8997									-3.99355		-3.99355										-4.07297			-6.86812	-6.57284	-6.5503	-6.64589	-6.45174	-6.17577	-6.296
VIMSS206366	VIMSS206366 DVU0935 methyl-accepting chemotaxis protein (TIGR) [Desulfovibrio vulgaris Hildenborough]	DVU0935	8670000000	6880000000	4900000000	1288270000	6330000000	5740000000	4490000000	7290000000	5110000000	33.0134	32.6798	32.1901	30.2628	32.5596	32.4184	32.0641	32.7633	32.2507	2.697	2.87849	2.84144	3.15643	2.79377	2.60769	2.22032	2.87006	2.33424	2.71105			2.81706	2.81503	2.80743	3.17299	2.73397	2.56978	2.24137	2.92714	2.28385		2.81706	2.81503	2.80743	3.17299	2.73397	2.56978	2.24137
VIMSS206373	VIMSS206373 pep* metalloprotease, iron-related (Dmitry Rodionov) [Desulfovibrio vulgaris Hildenborough]	DVU0941	32600000000	27300000000	6190000000	1078800000	6150000000	4180000000	3400000000	7040000000	7910000000	34.9242	34.6682	32.5273	30.0068	32.5179	31.9609	31.6629	32.7129	32.881	4.60777	4.86691	3.1786	2.90042	2.75215	2.15014	1.81914	2.81972	2.96459	3.11771			4.81289	4.75962	3.14055	2.91564	2.69324	2.11889	1.83638	2.87579	2.90059		4.81289	4.75962	3.14055	2.91564	2.69324	2.11889	1.83638
VIMSS206374	VIMSS206374 fur ferric uptake regulator (Dmitry Rodionov) [Desulfovibrio vulgaris Hildenborough]	DVU0942	3810000000	1700000000	2210000000	31808500	1140000000	1770000000	1480000000	1630000000	837000000	31.8271	30.6629	31.0414	24.9229	30.0864	30.7211	30.463	30.6022	29.6407	1.51076	0.861612	1.69271	-2.18345	0.320602	0.910388	0.619203	0.709012	-0.275787	0.462782			1.57801	0.842618	1.67244	-2.19491	0.313739	0.897154	0.625072	0.723112	-0.269833		1.57801	0.842618	1.67244	-2.19491	0.313739	0.897154	0.625072
VIMSS206375	VIMSS206375 Protein-coding gene membrane protein, putative (TIGR) [Desulfovibrio vulgaris Hildenborough]	DVU0943	1670000000	2050000000	1340000000	575940000	1650000000	1760000000	1770000000	1790000000	1990000000	30.6372	30.933	30.3196	29.1013	30.6198	30.7129	30.7211	30.7373	30.8901	0.320817	1.1317	0.970892	1.99498	0.854034	0.902214	0.877355	0.8441	0.973682	0.985531			0.335098	1.10675	0.959271	2.00545	0.835754	0.889099	0.885671	0.860887	0.952662		0.335098	1.10675	0.959271	2.00545	0.835754	0.889099	0.885671
VIMSS206377	VIMSS206377 DVU0945 sensor histidine kinase (TIGR) [Desulfovibrio vulgaris Hildenborough]	DVU0945	1820000000	866000000	249000000	26645300	124000000	1730000000	439000000	403000000	904000000	30.7613	29.6898	27.8916	24.6674	26.8858	30.6881	28.7096	28.5862	29.7517	0.444907	-0.111484	-1.45712	-2.43898	-2.88002	0.877411	-1.1341	-1.30701	-0.164692	-0.907899			0.464713	-0.109027	-1.43968	-2.45178	-2.81837	0.864656	-1.14485	-1.333	-0.161136		0.464713	-0.109027	-1.43968	-2.45178	-2.81837	0.864656	-1.14485
VIMSS206378	VIMSS206378 DVU0946 sigma-54 dependent transcriptional regulator/response regulator (TIGR) [Desulfovibrio vulgaris Hildenborough]	DVU0946	1490000000	3970000000	891000000	854567000	4040000000	2650000000	1440000000	2970000000	5330000000	30.4727	31.8865	29.7309	29.6706	31.9117	31.3033	30.4234	31.4678	32.3115	0.156281	2.08522	0.382156	2.56426	2.14592	1.49263	0.579675	1.5746	2.39505	1.4862			0.163238	2.03925	0.377582	2.57771	2.09999	1.47093	0.585169	1.60592	2.34334		0.163238	2.03925	0.377582	2.57771	2.09999	1.47093	0.585169
VIMSS206381	VIMSS206381 DVU0949 conserved domain protein (TIGR) [Desulfovibrio vulgaris Hildenborough]	DVU0949	199000000	0	0	0	0	0	0	0	0	27.5682									-2.74819									-2.74819			-2.87053										-2.87053	-6.55416	-6.40867	-6.76464	-6.36193	-6.41868	-6.19981
VIMSS206383	VIMSS206383 moeA-2 molybdopterin biosynthesis MoeA protein, putative (TIGR) [Desulfovibrio vulgaris Hildenborough]	DVU0951	2750000000	2630000000	3060000000	165604000	2210000000	1870000000	2440000000	2500000000	2880000000	31.3568	31.2924	31.5109	27.3032	31.0414	30.8004	31.1842	31.2193	31.4234	1.0404	1.49114	2.16219	0.1968	1.27561	0.989677	1.34049	1.32607	1.50698	1.25882			1.08672	1.45827	2.13631	0.197833	1.24831	0.975291	1.35319	1.35244	1.47445		1.08672	1.45827	2.13631	0.197833	1.24831	0.975291	1.35319
VIMSS206384	VIMSS206384 DVU0952 conserved hypothetical protein TIGR00282 (TIGR) [Desulfovibrio vulgaris Hildenborough]	DVU0952	843000000	554000000	207000000	20215600	206000000	298000000	55900000	443000000	50200000	29.651	29.0453	27.6251	24.269	27.6181	28.1507	25.7363	28.7227	25.5812	-0.665427	-0.755965	-1.72364	-2.8374	-2.14772	-1.65998	-4.1074	-1.17048	-4.33526	-2.15592			-0.69505	-0.7393	-1.70301	-2.85229	-2.10174	-1.63585	-4.14633	-1.19376	-4.24167		-0.69505	-0.7393	-1.70301	-2.85229	-2.10174	-1.63585	-4.14633
VIMSS206385	VIMSS206385 tyrS tyrosyl-tRNA synthetase (TIGR) [Desulfovibrio vulgaris Hildenborough]	DVU0953	18400000000	5700000000	4380000000	756546000	4230000000	4960000000	17000000000	4640000000	5250000000	34.099	32.4083	32.0283	29.4949	31.978	32.2077	33.9848	32.1115	32.2897	3.7826	2.60704	2.67959	2.38849	2.21223	2.39698	4.14107	2.21826	2.37323	2.7555			3.95099	2.54957	2.64752	2.40102	2.16487	2.36214	4.18032	2.26238	2.322		3.95099	2.54957	2.64752	2.40102	2.16487	2.36214	4.18032
VIMSS206386	VIMSS206386 DVU0954 organic solvent tolerance protein, putative (TIGR) [Desulfovibrio vulgaris Hildenborough]	DVU0954	5290000000	2610000000	2520000000	661538000	1970000000	1790000000	2870000000	3060000000	2590000000	32.3006	31.2814	31.2308	29.3012	30.8755	30.7373	31.4184	31.5109	31.2703	1.98424	1.48013	1.88208	2.19489	1.10976	0.926598	1.57466	1.61767	1.35387	1.56932			2.07257	1.4475	1.85956	2.2064	1.08601	0.913129	1.58958	1.64984	1.32464		2.07257	1.4475	1.85956	2.2064	1.08601	0.913129	1.58958
VIMSS206387	VIMSS206387 alr alanine racemase (TIGR) [Desulfovibrio vulgaris Hildenborough]	DVU0955	214000000	91200000	61100000	0	387000000	164000000	74500000	341000000	53500000	27.673	26.4425	25.8647		28.5278	27.2891	26.1507	28.3452	25.673	-2.64335	-3.35875	-3.48403		-1.23803	-2.52159	-3.69301	-1.54802	-4.2434	-2.84127			-2.76102	-3.2847	-3.44232		-1.21153	-2.48494	-3.72801	-1.5788	-4.1518		-2.76102	-3.2847	-3.44232	-6.57125	-1.21153	-2.48494	-3.72801
VIMSS206388	VIMSS206388 rpsF ribosomal protein S6 (TIGR) [Desulfovibrio vulgaris Hildenborough]	DVU0956	8700000000	5380000000	6310000000	1573010000	3130000000	4490000000	8640000000	5460000000	6540000000	33.0184	32.325	32.555	30.5509	31.5435	32.0641	33.0084	32.3463	32.6066	2.70198	2.52368	3.2063	3.44452	1.77773	2.25335	3.16464	2.45304	2.6902	2.69061			2.82227	2.46805	3.16792	3.46259	1.73968	2.2206	3.19463	2.50183	2.63213		2.82227	2.46805	3.16792	3.46259	1.73968	2.2206	3.19463
VIMSS206389	VIMSS206389 rpsR ribosomal protein S18 (TIGR) [Desulfovibrio vulgaris Hildenborough]	DVU0957	4400000000	3130000000	1770000000	376574000	3350000000	1620000000	1360000000	1870000000	3880000000	32.0349	31.5435	30.7211	28.4884	31.6415	30.5933	30.341	30.8004	31.8534	1.71847	1.74224	1.37241	1.382	1.87573	0.782633	0.497213	0.907178	1.93697	1.3572			1.79497	1.70383	1.35598	1.38925	1.83558	0.771256	0.501925	0.92522	1.89515		1.79497	1.70383	1.35598	1.38925	1.83558	0.771256	0.501925
VIMSS206390	VIMSS206390 rplI ribosomal protein L9 (TIGR) [Desulfovibrio vulgaris Hildenborough]	DVU0958	8910000000	6760000000	6890000000	2140880000	5690000000	8610000000	5620000000	6820000000	7870000000	33.0528	32.6544	32.6819	30.9956	32.4058	33.0034	32.3879	32.6671	32.8737	2.73639	2.8531	3.33316	3.88919	2.64	3.19265	2.54418	2.77391	2.95728	2.9911			2.85821	2.7902	3.29327	3.9096	2.58349	3.14624	2.56829	2.82908	2.89344		2.85821	2.7902	3.29327	3.9096	2.58349	3.14624	2.56829
VIMSS206391	VIMSS206391 dnaB replicative DNA helicase (TIGR) [Desulfovibrio vulgaris Hildenborough]	DVU0959	252000000	94900000	162000000	170688000	964000000	1120000000	1380000000	1250000000	1930000000	27.9088	26.4999	27.2714	27.3468	29.8445	30.0609	30.362	30.2193	30.846	-2.40754	-3.30137	-2.07728	0.240424	0.0786732	0.250137	0.518274	0.326068	0.929514	-0.604788			-2.51471	-3.22859	-2.05241	0.241686	0.0769892	0.246501	0.523187	0.332553	0.909448		-2.51471	-3.22859	-2.05241	0.241686	0.0769892	0.246501	0.523187
VIMSS206393	VIMSS206393 DVU0961 conserved hypothetical protein (TIGR) [Desulfovibrio vulgaris Hildenborough]	DVU0961	4250000000	11900000000	2070000000	3149660000	3350000000	4380000000	3150000000	6310000000	7260000000	31.9848	33.4702	30.947	31.5525	31.6415	32.0283	31.5527	32.555	32.7573	1.66843	3.66897	1.59829	4.44619	1.87573	2.21757	1.70896	2.66178	2.84088	2.52075			1.74271	3.58809	1.57916	4.46952	1.83558	2.18533	1.72516	2.71472	2.77955		1.74271	3.58809	1.57916	4.46952	1.83558	2.18533	1.72516
VIMSS206395	VIMSS206395 DVU0963 GTP cyclohydrolase I family protein (TIGR) [Desulfovibrio vulgaris Hildenborough]	DVU0963	205000000	41900000	262000000	0	362000000	92600000	0	376000000	0	27.611	25.3204	27.965		28.4314	26.4645		28.4862		-2.70534	-4.48083	-1.3837		-1.33437	-3.34621		-1.40706		-2.44292			-2.82577	-4.38205	-1.36714		-1.30581	-3.29756		-1.43504			-2.82577	-4.38205	-1.36714	-6.78309	-1.30581	-3.29756	-6.3763
VIMSS206396	VIMSS206396 fragments Glu/Leu/Phe/Val dehydrogenase family protein (TIGR) [Desulfovibrio vulgaris Hildenborough]	DVU0964	8190000000	10200000000	3660000000	1904520000	5910000000	9650000000	24700000000	7080000000	15400000000	32.9312	33.2479	31.7692	30.8268	32.4605	33.1679	34.5238	32.7211	33.8422	2.61483	3.44657	2.4205	3.72042	2.69473	3.35717	4.68005	2.82789	3.92577	3.29866			2.73124	3.3706	2.39153	3.73994	2.63705	3.30837	4.7244	2.88413	3.84102		2.73124	3.3706	2.39153	3.73994	2.63705	3.30837	4.7244
VIMSS206397	VIMSS206397 DVU0965 hypothetical protein (TIGR) [Desulfovibrio vulgaris Hildenborough]	DVU0965	57300000	25000000	108000000	0	216000000	166000000	144000000	175000000	120000000	25.772	24.5754	26.6865		27.6865	27.3066	27.1015	27.3828	26.8385	-4.54435	-5.22585	-2.66224		-2.07933	-2.50411	-2.74225	-2.51043	-3.07798	-3.16832			-4.74665	-5.11065	-2.63037		-2.03482	-2.46771	-2.76824	-2.56036	-3.01153		-4.74665	-5.11065	-2.63037	-6.67789	-2.03482	-2.46771	-2.76824
VIMSS206398	VIMSS206398 DVU0966 amino acid ABC transporter, periplasmic amino acid-binding protein (TIGR) [Desulfovibrio vulgaris Hildenborough]	DVU0966	7950000000	6240000000	5140000000	1191160000	4910000000	5730000000	5740000000	4790000000	5880000000	32.8883	32.5389	32.2591	30.1497	32.1931	32.4159	32.4184	32.1574	32.4532	2.57192	2.73762	2.91043	3.04336	2.42729	2.60517	2.57466	2.26417	2.53673	2.63015			2.68642	2.67727	2.87559	3.05933	2.37533	2.5673	2.59906	2.30919	2.48197		2.68642	2.67727	2.87559	3.05933	2.37533	2.5673	2.59906
VIMSS206399	VIMSS206399 DVU0967 amino acid ABC transporter, permease protein, His/Glu/Gln/Arg/opine family (TIGR) [Desulfovibrio vulgaris Hildenborough]	DVU0967	1740000000	120000000	39200000	87068800	152000000	153000000	1170000000	473000000	179000000	30.6964	26.8385	25.2244	26.3757	27.1795	27.189	30.1239	28.8173	27.4154	0.380056	-2.96282	-4.12434	-0.730709	-2.58629	-2.62176	0.280115	-1.07595	-2.50106	-1.77142			0.396975	-2.8975	-4.07498	-0.734544	-2.53093	-2.58365	0.28277	-1.09735	-2.44706		0.396975	-2.8975	-4.07498	-0.734544	-2.53093	-2.58365	0.28277
VIMSS206400	VIMSS206400 DVU0968 amino acid ABC transporter, ATP-binding protein (TIGR) [Desulfovibrio vulgaris Hildenborough]	DVU0968	831000000	596000000	2070000000	97861500	379000000	504000000	3900000000	1930000000	896000000	29.6303	29.1507	30.947	26.5442	28.4976	28.9088	31.8608	30.846	29.7389	-0.686111	-0.650539	1.59829	-0.562124	-1.26816	-0.901866	2.01708	0.952741	-0.177516	0.0357548			-0.716655	-0.636198	1.57916	-0.565074	-1.24102	-0.888756	2.0362	0.971689	-0.173684		-0.716655	-0.636198	1.57916	-0.565074	-1.24102	-0.888756	2.0362
VIMSS206403	VIMSS206403 DVU0971 molybdenum cofactor biosynthesis protein (TIGR) [Desulfovibrio vulgaris Hildenborough]	DVU0971	418000000	221000000	189000000	81352300	152000000	62200000	105000000	186000000	36700000	28.6389	27.7195	27.4938	26.2777	27.1795	25.8904	26.6458	27.4707	25.1293	-1.67746	-2.0818	-1.85488	-0.828682	-2.58629	-3.9203	-3.19793	-2.42249	-4.78716	-2.59522			-1.75213	-2.03591	-1.83268	-0.833031	-2.53093	-3.86332	-3.22824	-2.47066	-4.68382		-1.75213	-2.03591	-1.83268	-0.833031	-2.53093	-3.86332	-3.22824
VIMSS206404	VIMSS206404 DVU0972 HD domain protein (TIGR) [Desulfovibrio vulgaris Hildenborough]	DVU0972	399000000	0	0	0	0	0	0	0	0	28.5718									-1.74457									-1.74457			-1.82223										-1.82223	-6.4876	-6.30164	-6.58477	-6.42748	-6.38185	-6.40391
VIMSS206407	VIMSS206407 DVU0975 conserved hypothetical protein (TIGR) [Desulfovibrio vulgaris Hildenborough]	DVU0975	2680000000	392000000	290000000	158482000	1230000000	1390000000	649000000	836000000	669000000	31.3196	28.5463	28.1115	27.2397	30.196	30.3724	29.2736	29.6389	29.3174	1.0032	-1.255	-1.23722	0.133382	0.430226	0.561724	-0.570104	-0.254285	-0.599008	-0.198564			1.04786	-1.22733	-1.22241	0.134082	0.421017	0.553558	-0.575507	-0.259342	-0.586077		1.04786	-1.22733	-1.22241	0.134082	0.421017	0.553558	-0.575507
VIMSS206410	VIMSS206410 DVU0978 ABC transporter, periplasmic substrate-binding protein, putative (TIGR) [Desulfovibrio vulgaris Hildenborough]	DVU0978	273000000	0	0	52842700	273000000	128000000	258000000	297000000	0	28.0243			25.6552	28.0243	26.9316	27.9428	28.1459		-2.29206			-1.45116	-1.74146	-2.87915	-1.90095	-1.74733		-2.00202			-2.39409			-1.45878	-1.70418	-2.83729	-1.91897	-1.78207			-2.39409	-6.29549	-6.4843	-1.45878	-1.70418	-2.83729	-1.91897
VIMSS206411	VIMSS206411 b1200 DAK1 domain protein (TIGR) [Desulfovibrio vulgaris Hildenborough]	DVU0979	10800000000	13400000000	6110000000	1500810000	6750000000	9730000000	6410000000	11200000000	6430000000	33.3303	33.6415	32.5085	30.4831	32.6522	33.1798	32.5777	33.3828	32.5822	3.01393	3.84024	3.15983	3.37673	2.88646	3.36908	2.73393	3.48957	2.66573	3.17061			3.1481	3.75558	3.12201	3.39445	2.82467	3.3201	2.75984	3.55897	2.60818		3.1481	3.75558	3.12201	3.39445	2.82467	3.3201	2.75984
VIMSS206412	VIMSS206412 b1199 DAK2 domain protein (TIGR) [Desulfovibrio vulgaris Hildenborough]	DVU0980	1330000000	2160000000	383000000	276167000	1370000000	910000000	1110000000	3330000000	1410000000	30.3088	31.0084	28.5128	28.041	30.3515	29.7613	30.0479	31.6329	30.393	-0.00760535	1.20711	-0.835925	0.934604	0.585744	-0.0494228	0.204166	1.73966	0.476609	0.472771			-0.00794392	1.1805	-0.82592	0.939508	0.573206	-0.0487044	0.206101	1.77426	0.46632		-0.00794392	1.1805	-0.82592	0.939508	0.573206	-0.0487044	0.206101
VIMSS206413	VIMSS206413 ptsI multiphosphoryl transfer protein, putative (TIGR) [Desulfovibrio vulgaris Hildenborough]	DVU0981	3990000000	2230000000	2730000000	516642000	1530000000	1550000000	6490000000	4810000000	1300000000	31.8937	31.0544	31.3463	28.9446	30.5109	30.5296	32.5956	32.1634	30.2759	1.57736	1.25312	1.99756	1.83823	0.7451	0.718907	2.75182	2.27018	0.359425	1.5013			1.64758	1.2255	1.97365	1.84787	0.729151	0.708457	2.77791	2.31532	0.351666		1.64758	1.2255	1.97365	1.84787	0.729151	0.708457	2.77791
VIMSS206415	VIMSS206415 DVU0983 conserved hypothetical protein (TIGR) [Desulfovibrio vulgaris Hildenborough]	DVU0983	0	655000000	15000000	192887000	585000000	474000000	582000000	603000000	625000000		29.2869	23.8385	27.5232	29.1239	28.8203	29.1164	29.1676	29.2193		-0.514356	-5.51023	0.416819	-0.641923	-0.990402	-0.727303	-0.72563	-0.697158	-1.17377				-0.503018	-5.44428	0.419006	-0.628183	-0.976005	-0.734196	-0.740061	-0.682108		-6.636	-0.503018	-5.44428	0.419006	-0.628183	-0.976005	-0.734196
VIMSS206416	VIMSS206416 miaB tRNA-i(6)A37 modification enzyme MiaB (TIGR) [Desulfovibrio vulgaris Hildenborough]	DVU0984	2210000000	1040000000	689000000	38012000	434000000	151000000	445000000	810000000	170000000	31.0414	29.9539	29.3599	25.18	28.6931	27.17	28.7292	29.5933	27.341	0.725015	0.15266	0.0112347	-1.92641	-1.07266	-2.64074	-1.11452	-0.299866	-2.57548	-0.971197			0.75729	0.149295	0.0111002	-1.93652	-1.0497	-2.60235	-1.12508	-0.30583	-2.51988		0.75729	0.149295	0.0111002	-1.93652	-1.0497	-2.60235	-1.12508
VIMSS206418	VIMSS206418 DVU0987 heavy metal-binding domain protein (TIGR) [Desulfovibrio vulgaris Hildenborough]	DVU0987	116000000	143000000	139000000	0	166000000	198000000	212000000	202000000	260000000	26.7895	27.0914	27.0505		27.3066	27.5609	27.6595	27.5898	27.9539	-3.52683	-2.70984	-2.29818		-2.45918	-2.24979	-2.18426	-2.30343	-1.9625	-2.46175			-3.68384	-2.6501	-2.27068		-2.40654	-2.21709	-2.20496	-2.34924	-1.92014		-3.68384	-2.6501	-2.27068	-6.6245	-2.40654	-2.21709	-2.20496
VIMSS206420	VIMSS206420 cbhK carbohydrate kinase, PfkB family (TIGR) [Desulfovibrio vulgaris Hildenborough]	DVU0988	1460000000	936000000	2640000000	152759000	569000000	727000000	644000000	992000000	918000000	30.4433	29.8019	31.2979	27.1867	29.0839	29.4374	29.2625	29.8858	29.7739	0.126937	0.000657246	1.9492	0.0803202	-0.681931	-0.373334	-0.581261	-0.00744785	-0.14252	0.0411796			0.132588	0.000642757	1.92587	0.0807416	-0.667335	-0.367907	-0.586771	-0.00759596	-0.139444		0.132588	0.000642757	1.92587	0.0807416	-0.667335	-0.367907	-0.586771
VIMSS206422	VIMSS206422 nth endonuclease III, putative (TIGR) [Desulfovibrio vulgaris Hildenborough]	DVU0990	306000000	0	289000000	15245500	19700000	175000000	864000000	236000000	441000000	28.189		28.1065	23.8619	24.2317	27.3828	29.6865	27.8142	28.7162	-2.12743		-1.2422	-3.24448	-5.53409	-2.42793	-0.157291	-2.079	-1.20024	-2.25158			-2.22214		-1.22733	-3.26151	-5.41564	-2.39264	-0.158782	-2.12035	-1.17433		-2.22214	-6.37484	-1.22733	-3.26151	-5.41564	-2.39264	-0.158782
VIMSS206423	VIMSS206423 DVU0991 conserved hypothetical protein (TIGR) [Desulfovibrio vulgaris Hildenborough]	DVU0991	0	8700000	0	0	0	0	0	0	0		23.0526									-6.74869								-6.74869				-6.59992									-6.64922	-6.59992	-6.39308	-6.69843	-6.53492	-6.31976	-6.42077
VIMSS206424	VIMSS206424 cheV-3 chemotaxis protein CheV (TIGR) [Desulfovibrio vulgaris Hildenborough]	DVU0992	1620000000	1220000000	1400000000	174189000	783000000	2060000000	572000000	2720000000	326000000	30.5933	30.1842	30.3828	27.3761	29.5444	30.94	29.0914	31.341	28.2803	0.276962	0.382958	1.03409	0.269716	-0.221348	1.12928	-0.752307	1.44775	-1.63614	0.214551			0.289292	0.374516	1.02171	0.271132	-0.21661	1.11287	-0.759437	1.47654	-1.60082		0.289292	0.374516	1.02171	0.271132	-0.21661	1.11287	-0.759437
VIMSS206426	VIMSS206426 DVU0994 hypothetical protein (TIGR) [Desulfovibrio vulgaris Hildenborough]	DVU0994	81500000	44700000	2150000	0	0	0	1070000	1540000	916414	26.2803	25.4138	21.0359				20.0292	20.5545	19.8056	-4.03609	-4.3875	-8.31279				-9.81457	-9.33871	-10.1108	-7.66674			-4.21576	-4.29078	-8.21329				-9.90759	-9.52444	-9.89253		-4.21576	-4.29078	-8.21329	-6.58065	-6.35206	-6.32135	-9.90759
VIMSS206427	VIMSS206427 DVU0995 ThiJ/PfpI family protein (TIGR) [Desulfovibrio vulgaris Hildenborough]	DVU0995	11900000000	5820000000	4880000000	943961000	15500000000	6700000000	7660000000	7980000000	14900000000	33.4702	32.4384	32.1842	29.8142	33.8515	32.6415	32.8347	32.8937	33.7946	3.15386	2.6371	2.83554	2.70779	4.08576	2.8308	2.99095	3.00053	3.87815	3.1245			3.29426	2.57896	2.8016	2.722	3.99831	2.78965	3.0193	3.0602	3.79443		3.29426	2.57896	2.8016	2.722	3.99831	2.78965	3.0193
VIMSS206429	VIMSS206429 metF 5,10-methylenetetrahydrofolate reductase (TIGR) [Desulfovibrio vulgaris Hildenborough]	DVU0997	2290000000	1610000000	95300000	59524600	385000000	270000000	635000000	1130000000	889000000	31.0927	30.5844	26.506	25.827	28.5203	28.0084	29.2422	30.0737	29.7276	0.776316	0.783137	-2.84272	-1.27938	-1.2455	-1.80233	-0.601565	0.180463	-0.188831	-0.691157			0.810875	0.765874	-2.8087	-1.28609	-1.21884	-1.77613	-0.607267	0.184052	-0.184755		0.810875	0.765874	-2.8087	-1.28609	-1.21884	-1.77613	-0.607267
VIMSS206430	VIMSS206430 DVU0998 heptosyltransferase family protein (TIGR) [Desulfovibrio vulgaris Hildenborough]	DVU0998	1290000000	708000000	108000000	9558560	529000000	501000000	517000000	678000000	287000000	30.2647	29.3992	26.6865	23.1884	28.9787	28.9002	28.9456	29.3367	28.0965	-0.0516605	-0.402102	-2.66224	-3.918	-0.787092	-0.910479	-0.898158	-0.556503	-1.81996	-1.33402			-0.0539603	-0.393238	-2.63037	-3.93856	-0.770245	-0.897244	-0.906671	-0.56757	-1.78067		-0.0539603	-0.393238	-2.63037	-3.93856	-0.770245	-0.897244	-0.906671
VIMSS206433	VIMSS206433 DVU0999 thio:disulfide interchange protein, putative (TIGR) [Desulfovibrio vulgaris Hildenborough]	DVU0999	449000000	297000000	90600000	7996010	350000000	399000000	923000000	516000000	59600000	28.7421	28.1459	26.433	22.9308	28.3828	28.5718	29.7818	28.9428	25.8288	-1.57424	-1.65539	-2.91569	-4.17551	-1.38301	-1.2389	-0.0619914	-0.950417	-4.08763	-2.00475			-1.64433	-1.6189	-2.88079	-4.19742	-1.3534	-1.22089	-0.0625789	-0.969318	-3.99939		-1.64433	-1.6189	-2.88079	-4.19742	-1.3534	-1.22089	-0.0625789
VIMSS206434	VIMSS206434 DVU1000 peptidase, M24 family (TIGR) [Desulfovibrio vulgaris Hildenborough]	DVU1000	188000000	212000000	0	77692500	0	126000000	127000000	98100000	958000000	27.4862	27.6595		26.2113		26.9088	26.9203	26.5477	29.8355	-2.83023	-2.14179		-0.89509		-2.90187	-2.92349	-3.34546	-0.0809889	-2.15985			-2.95622	-2.09457		-0.899787		-2.85968	-2.9512	-3.412	-0.0792405		-2.95622	-2.09457	-6.37837	-0.899787	-6.38642	-2.85968	-2.9512
VIMSS206436	VIMSS206436 DVU1002 conserved domain protein (TIGR) [Desulfovibrio vulgaris Hildenborough]	DVU1002	32100000	955000000	83200000	11284300	179000000	80600000	8780000	15300000	186000000	24.9361	29.8309	26.3101	23.4278	27.4154	26.2643	23.0658	23.867	27.4707	-5.38031	0.0296494	-3.03861	-3.67855	-2.3504	-3.54644	-6.77796	-6.02618	-2.44571	-3.6905			-5.61983	0.0289958	-3.00224	-3.69785	-2.30009	-3.49489	-6.8422	-6.14603	-2.39291		-5.61983	0.0289958	-3.00224	-3.69785	-2.30009	-3.49489	-6.8422
VIMSS206437	VIMSS206437 DVU1003 dnaJ domain protein (TIGR) [Desulfovibrio vulgaris Hildenborough]	DVU1003	784000000	0	0	71693200	592000000	0	0	0	0	29.5463			26.0953	29.141					-0.770106			-1.01103	-0.624763					-0.801966			-0.804389			-1.01633	-0.61139						-0.804389	-6.53842	-6.35788	-1.01633	-0.61139	-6.18377	-6.39038
VIMSS206439	VIMSS206439 DVU1005 hypothetical protein (TIGR) [Desulfovibrio vulgaris Hildenborough]	DVU1005	4510000000	3930000000	1900000000	495741000	3100000000	1970000000	2350000000	2240000000	1980000000	32.0705	31.8719	30.8234	28.885	31.5296	30.8755	31.13	31.0609	30.8829	1.7541	2.07061	1.47466	1.77865	1.76384	1.06483	1.28627	1.16764	0.966414	1.48078			1.83218	2.02496	1.45701	1.78798	1.72608	1.04936	1.29846	1.19086	0.945551		1.83218	2.02496	1.45701	1.78798	1.72608	1.04936	1.29846
VIMSS206442	VIMSS206442 DVU1008 hypothetical protein (TIGR) [Desulfovibrio vulgaris Hildenborough]	DVU1008	56300000	162000000	108000000	30228100	141000000	59100000	242000000	1070000000	120000000	25.7466	27.2714	26.6865	24.8494	27.0711	25.8167	27.8504	29.995	26.8385	-4.56975	-2.52986	-2.66224	-2.25698	-2.69466	-3.99406	-1.99331	0.101751	-3.07798	-2.63079			-4.77319	-2.47409	-2.63037	-2.26882	-2.63699	-3.936	-2.01221	0.103774	-3.01153		-4.77319	-2.47409	-2.63037	-2.26882	-2.63699	-3.936	-2.01221
VIMSS206446	VIMSS206446 DVU1012 hemolysin-type calcium-binding repeat protein (TIGR) [Desulfovibrio vulgaris Hildenborough]	DVU1012	22300000000	8720000000	9400000000	0	0	0	22900000000	14200000000	8730000000	34.3763	33.0217	33.13				34.4146	33.7252	33.0233	4.05994	3.2204	3.78132				4.57088	3.83196	3.1069	3.7619			4.24068	3.14941	3.73606				4.6142	3.90817	3.03982		4.24068	3.14941	3.73606	-6.62608	-6.46896	-6.30359	4.6142
VIMSS206447	VIMSS206447 DVU1013 type I secretion outer membrane protein, TolC family (TIGR) [Desulfovibrio vulgaris Hildenborough]	DVU1013	20100000000	19300000000	13100000000	3080640000	17800000000	18200000000	17500000000	17500000000	19600000000	34.2265	34.1679	33.6088	31.5206	34.0512	34.0832	34.0266	34.0266	34.1901	3.91009	4.36661	4.26015	4.41422	4.28537	4.27251	4.18289	4.13342	4.2737	4.23322			4.08416	4.27035	4.20916	4.43738	4.19364	4.2104	4.22253	4.21563	4.18143		4.08416	4.27035	4.20916	4.43738	4.19364	4.2104	4.22253
VIMSS206451	VIMSS206451 rtxB ABC transporter, ATP-binding protein/permease protein (TIGR) [Desulfovibrio vulgaris Hildenborough]	DVU1017	3350000000	2370000000	1210000000	113958000	2470000000	676000000	867000000	719000000	2300000000	31.6415	31.1422	30.1724	26.7639	31.2019	29.3324	29.6915	29.4214	31.099	1.32513	1.34096	0.823666	-0.342435	1.43608	-0.478266	-0.15229	-0.471796	1.18255	0.518178			1.38412	1.3114	0.813807	-0.344232	1.40534	-0.471314	-0.153733	-0.481179	1.15702		1.38412	1.3114	0.813807	-0.344232	1.40534	-0.471314	-0.153733
VIMSS206452	VIMSS206452 rtxD type I secretion membrane fusion protein, HlyD family (TIGR) [Desulfovibrio vulgaris Hildenborough]	DVU1018	10400000000	1290000000	1070000000	233110000	1990000000	726000000	972000000	1180000000	1000000000	33.2759	30.2647	29.995	27.7964	30.8901	29.4354	29.8564	30.1361	29.8974	2.95948	0.463448	0.64627	0.690074	1.12434	-0.37532	0.0126343	0.242927	-0.0190865	0.638307			3.09123	0.453231	0.638534	0.693695	1.10027	-0.369864	0.012754	0.247758	-0.0186745		3.09123	0.453231	0.638534	0.693695	1.10027	-0.369864	0.012754
VIMSS206453	VIMSS206453 DVU1019 conserved domain protein (TIGR) [Desulfovibrio vulgaris Hildenborough]	DVU1019	0	0	0	0	0	1780000	1760000	2150000	0						20.7634	20.7471	21.0359							-9.04727	-9.0966	-8.85731		-9.00039								-8.91575	-9.18282	-9.03346			-6.80474	-6.46256	-6.49611	-6.62116	-6.53713	-8.91575	-9.18282
VIMSS206454	VIMSS206454 DVU1020 HD domain/sensory box protein (TIGR) [Desulfovibrio vulgaris Hildenborough]	DVU1020	5410000000	5550000000	4260000000	1207040000	5560000000	5590000000	5560000000	5480000000	5750000000	32.333	32.3698	31.9882	30.1688	32.3724	32.3802	32.3724	32.3515	32.4209	2.0166	2.56856	2.63951	3.06246	2.60665	2.56949	2.52869	2.45832	2.50448	2.55053			2.10637	2.51194	2.60792	3.07853	2.55086	2.53214	2.55266	2.50721	2.45041		2.10637	2.51194	2.60792	3.07853	2.55086	2.53214	2.55266
VIMSS206455	VIMSS206455 DVU1021 conserved hypothetical protein (TIGR) [Desulfovibrio vulgaris Hildenborough]	DVU1021	3260000000	1980000000	2370000000	781931000	2110000000	3760000000	2870000000	7670000000	3520000000	31.6022	30.8829	31.1422	29.5425	30.9746	31.8081	31.4184	32.8366	31.7129	1.28584	1.08158	1.79355	2.4361	1.20881	1.99737	1.57466	2.94337	1.79649	1.79086			1.34308	1.05773	1.77208	2.44889	1.18294	1.96834	1.58958	3.0019	1.75771		1.34308	1.05773	1.77208	2.44889	1.18294	1.96834	1.58958
VIMSS206456	VIMSS206456 DVU1022 SUF system FeS assembly ATPase SufC, putative (TIGR) [Desulfovibrio vulgaris Hildenborough]	DVU1022	9810000000	2950000000	1170000000	144370000	2050000000	1160000000	631000000	932000000	3530000000	33.1916	31.4581	30.1239	27.1052	30.933	30.1115	29.2331	29.7958	31.717	2.87522	1.65679	0.775167	-0.00116624	1.16719	0.300764	-0.610682	-0.097458	1.80058	0.874046			3.00322	1.62027	0.765889	-0.00117236	1.14221	0.296392	-0.61647	-0.0993962	1.76171		3.00322	1.62027	0.765889	-0.00117236	1.14221	0.296392	-0.61647
VIMSS206458	VIMSS206458 rluD/coaE ribosomal large subunit pseudouridine synthase D/dephospho-CoA kinase (TIGR) [Desulfovibrio vulgaris Hildenborough]	DVU1024	3080000000	1890000000	1900000000	94406100	755000000	1040000000	1730000000	1360000000	1700000000	31.5203	30.8157	30.8234	26.4924	29.4919	29.9539	30.6881	30.341	30.6629	1.2039	1.01446	1.47466	-0.613985	-0.273883	0.143222	0.844378	0.447747	0.746448	0.554105			1.25749	0.9921	1.45701	-0.617207	-0.268021	0.14114	0.852381	0.456651	0.730334		1.25749	0.9921	1.45701	-0.617207	-0.268021	0.14114	0.852381
VIMSS206461	VIMSS206461 DVU1027 hypothetical protein (TIGR) [Desulfovibrio vulgaris Hildenborough]	DVU1027	0	0	0	0	8000000	0	0	15800000	15400000					22.9316			23.9134	23.8764					-6.83422			-5.97979	-6.04001	-6.28467							-6.68793			-6.09871	-5.90962		-6.68289	-6.39737	-6.27673	-6.68553	-6.68793	-6.2521	-6.37988
VIMSS206462	VIMSS206462 cmk cytidylate kinase (TIGR) [Desulfovibrio vulgaris Hildenborough]	DVU1028	903000000	69900000	252000000	42234900	229000000	459000000	778000000	1060000000	361000000	29.7502	26.0588	27.9088	25.3319	27.7708	28.7739	29.5352	29.9814	28.4274	-0.566234	-3.74249	-1.43985	-1.77443	-1.99501	-1.0368	-0.308552	0.0882044	-1.48902	-1.36269			-0.591441	-3.65999	-1.42261	-1.78374	-1.95231	-1.02172	-0.311476	0.0899585	-1.45687		-0.591441	-3.65999	-1.42261	-1.78374	-1.95231	-1.02172	-0.311476
VIMSS206463	VIMSS206463 hisC histidinol-phosphate aminotransferase (TIGR) [Desulfovibrio vulgaris Hildenborough]	DVU1029	1620000000	958000000	213000000	78195000	1570000000	338000000	559000000	747000000	873000000	30.5933	29.8355	27.6663	26.2206	30.5481	28.3324	29.0583	29.4765	29.7014	0.276962	0.0341744	-1.68242	-0.885789	0.782333	-1.47827	-0.785474	-0.41668	-0.215033	-0.485576			0.289292	0.033421	-1.66228	-0.890437	0.765587	-1.45678	-0.792918	-0.424966	-0.210391		0.289292	0.033421	-1.66228	-0.890437	0.765587	-1.45678	-0.792918
VIMSS206465	VIMSS206465 DVU1030 universal stress protein family (TIGR) [Desulfovibrio vulgaris Hildenborough]	DVU1030	5020000000	3710000000	4460000000	644060000	3930000000	5990000000	4960000000	4270000000	4880000000	32.225	31.7888	32.0544	29.2626	31.8719	32.4799	32.2077	31.9916	32.1842	1.90866	1.9875	2.7057	2.15626	2.1061	2.66919	2.36395	2.09838	2.26779	2.2515			1.99362	1.94368	2.67332	2.16757	2.06102	2.63039	2.38635	2.14011	2.21884		1.99362	1.94368	2.67332	2.16757	2.06102	2.63039	2.38635
VIMSS206466	VIMSS206466 DVU1032 hypothetical protein (TIGR) [Desulfovibrio vulgaris Hildenborough]	DVU1032	22300000000	18500000000	8200000000	3898680000	15600000000	10700000000	11600000000	12900000000	2320000000	34.3763	34.1068	32.933	31.8603	33.8608	33.3169	33.4334	33.5867	31.1115	4.05994	4.30553	3.58428	4.75398	4.09504	3.50618	3.58966	3.69344	1.19504	3.64257			4.24068	4.21062	3.54138	4.77892	4.00739	3.45521	3.62368	3.76689	1.16924		4.24068	4.21062	3.54138	4.77892	4.00739	3.45521	3.62368
VIMSS206468	VIMSS206468 DVU1034 hypothetical protein (TIGR) [Desulfovibrio vulgaris Hildenborough]	DVU1034	0	0	35800000	0	31000000	131000000	0	70400000	168000000			25.0935		24.8858	26.965		26.0691	27.3239			-4.25524		-4.88002	-2.84572		-3.82414	-2.59255	-3.67953					-4.20431		-4.77556	-2.80436		-3.90019	-2.53659		-6.84577	-6.33123	-4.20431	-6.56384	-4.77556	-2.80436	-6.36514
VIMSS206469	VIMSS206469 glk glucokinase, putative (TIGR) [Desulfovibrio vulgaris Hildenborough]	DVU1035	326000000	658000000	89600000	71720800	111000000	130000000	150000000	0	109000000	28.2803	29.2935	26.417	26.0959	26.726	26.9539	27.1604		26.6998	-2.03609	-0.507764	-2.9317	-1.01047	-3.0398	-2.85678	-2.68336		-3.21669	-2.28533			-2.12673	-0.49657	-2.89661	-1.01578	-2.97473	-2.81525	-2.70879		-3.14724		-2.12673	-0.49657	-2.89661	-1.01578	-2.97473	-2.81525	-2.70879
VIMSS206471	VIMSS206471 DVU1037 mercuric reductase, putative (TIGR) [Desulfovibrio vulgaris Hildenborough]	DVU1037	0	16500000	0	0	0	0	0	65500000	0		23.976						25.965			-5.82531						-3.92822		-4.87677				-5.6969						-4.00634			-6.81505	-5.6969	-6.27349	-6.76232	-6.47821	-6.41173	-6.21989
VIMSS206472	VIMSS206472 hisA phosphoribosylformimino-5-aminoimidazole carboxamide ribotide isomerase (TIGR) [Desulfovibrio vulgaris Hildenborough]	DVU1038	1280000000	774000000	450000000	507183000	3450000000	1760000000	624000000	348000000	1380000000	30.2535	29.5278	28.7453	28.9179	31.6839	30.7129	29.217	28.3745	30.362	-0.0628878	-0.273518	-0.603344	1.81157	1.91816	0.902214	-0.626776	-1.5187	0.445582	0.221367			-0.0656874	-0.267488	-0.596123	1.82108	1.87711	0.889099	-0.632717	-1.5489	0.435963		-0.0656874	-0.267488	-0.596123	1.82108	1.87711	0.889099	-0.632717
VIMSS206473	VIMSS206473 DVU1039 lipoprotein, putative (TIGR) [Desulfovibrio vulgaris Hildenborough]	DVU1039	2870000000	1880000000	2290000000	265144000	2640000000	2720000000	2690000000	3190000000	3750000000	31.4184	30.8081	31.0927	27.9822	31.2979	31.341	31.325	31.5709	31.8042	1.10202	1.00681	1.74401	0.875839	1.53211	1.53025	1.48121	1.6777	1.8878	1.42642			1.15108	0.984615	1.72313	0.880435	1.49931	1.508	1.49525	1.71106	1.84705		1.15108	0.984615	1.72313	0.880435	1.49931	1.508	1.49525
VIMSS206476	VIMSS206476 tatB twin-arginine translocation protein TatB (TIGR) [Desulfovibrio vulgaris Hildenborough]	DVU1042	1950000000	448000000	512000000	213683000	690000000	307000000	669000000	588000000	565000000	30.8608	28.7389	28.9316	27.6709	29.362	28.1937	29.3174	29.1312	29.0737	0.544443	-1.06235	-0.417125	0.564535	-0.403764	-1.61705	-0.526316	-0.761972	-0.842764	-0.502485			0.56868	-1.03893	-0.412133	0.567497	-0.395121	-1.59354	-0.531304	-0.777125	-0.82457		0.56868	-1.03893	-0.412133	0.567497	-0.395121	-1.59354	-0.531304
VIMSS206477	VIMSS206477 guaA GMP synthase (TIGR) [Desulfovibrio vulgaris Hildenborough]	DVU1043	71900000000	5610000000	3280000000	1441360000	8330000000	6710000000	4170000000	5010000000	9950000000	36.0653	32.3854	31.611	30.4248	32.9557	32.6437	31.9574	32.2222	33.212	5.74889	2.58408	2.26235	3.31842	3.18988	2.83295	2.11365	2.32895	3.29561	3.07498			6.00481	2.52711	2.23528	3.33583	3.12161	2.79177	2.13369	2.37527	3.22446		6.00481	2.52711	2.23528	3.33583	3.12161	2.79177	2.13369
VIMSS206478	VIMSS206478 guaB inosine-5`-monophosphate dehydrogenase (TIGR) [Desulfovibrio vulgaris Hildenborough]	DVU1044	27200000000	31000000000	20600000000	2803000000	22100000000	24200000000	18500000000	16400000000	22600000000	34.6629	34.8515	34.2619	31.3843	34.3633	34.4943	34.1068	33.933	34.3956	4.3465	5.05027	4.91323	4.27796	4.59754	4.68357	4.26306	4.03976	4.47916	4.51679			4.54	4.93894	4.85442	4.30041	4.49913	4.61549	4.30346	4.1201	4.38247		4.54	4.93894	4.85442	4.30041	4.49913	4.61549	4.30346
VIMSS206479	VIMSS206479 DVU1045 hypothetical protein (TIGR) [Desulfovibrio vulgaris Hildenborough]	DVU1045	3390000000	2730000000	1790000000	926990000	2510000000	2760000000	16900000000	2100000000	2310000000	31.6586	31.3463	30.7373	29.788	31.225	31.362	33.9763	30.9677	31.1052	1.34225	1.54498	1.38862	2.68162	1.45926	1.55131	4.13256	1.07453	1.18881	1.81821			1.40201	1.51092	1.372	2.69569	1.42802	1.52876	4.17173	1.0959	1.16314		1.40201	1.51092	1.372	2.69569	1.42802	1.52876	4.17173
VIMSS206483	VIMSS206483 DVU1049 ABC transporter, ATP-binding protein (TIGR) [Desulfovibrio vulgaris Hildenborough]	DVU1049	1150000000	525000000	63000000	21088400	284000000	637000000	418000000	524000000	439000000	30.099	28.9677	25.9088	24.3299	28.0813	29.2467	28.6389	28.965	28.7096	-0.217398	-0.833534	-3.43985	-2.77642	-1.68447	-0.563996	-1.20482	-0.928221	-1.20679	-1.42839			-0.227076	-0.815159	-3.39867	-2.79098	-1.64841	-0.555798	-1.21624	-0.946681	-1.18074		-0.227076	-0.815159	-3.39867	-2.79098	-1.64841	-0.555798	-1.21624
VIMSS206487	VIMSS206487 DVU1052 CBS domain protein (TIGR) [Desulfovibrio vulgaris Hildenborough]	DVU1052	0	0	0	8518380	0	0	70500000	0	0				23.0221			26.0711						-4.08421			-3.77263			-3.92842						-4.10565			-3.80838				-6.63234	-6.3494	-6.30459	-4.10565	-6.54082	-6.21717	-3.80838
VIMSS206489	VIMSS206489 DVU1055 heptosyltransferase family protein (TIGR) [Desulfovibrio vulgaris Hildenborough]	DVU1055	0	0	0	17127100	0	0	0	0	0				24.0298									-3.07658						-3.07658						-3.09273							-6.86101	-6.37978	-6.30591	-3.09273	-6.3814	-6.32166	-6.37804
VIMSS206494	VIMSS206494 DVU1060 glycosyl transferase, group 1 family protein (TIGR) [Desulfovibrio vulgaris Hildenborough]	DVU1060	324000000	116000000	80500000	26156000	60400000	77600000	202000000	1010000000	84000000	28.2714	26.7895	26.2625	24.6406	25.848	26.2096	27.5898	29.9117	26.3239	-2.04497	-3.01173	-3.08621	-2.46572	-3.91774	-3.60116	-2.25397	0.0184954	-3.59255	-2.66173			-2.136	-2.94533	-3.04927	-2.47866	-3.83388	-3.54881	-2.27533	0.0188632	-3.515		-2.136	-2.94533	-3.04927	-2.47866	-3.83388	-3.54881	-2.27533
VIMSS206495	VIMSS206495 DVU1061 glycosyl transferase, group 1 family protein (TIGR) [Desulfovibrio vulgaris Hildenborough]	DVU1061	814000000	352000000	16600000	16120000	3120000000	172000000	219000000	99100000	356000000	29.6005	28.391	23.9847	23.9423	31.5389	27.3578	27.7064	26.5624	28.4073	-0.715931	-1.41028	-5.36401	-3.16401	1.77311	-2.45288	-2.13739	-3.33083	-1.50914	-2.0346			-0.747802	-1.37919	-5.29981	-3.18062	1.73516	-2.41722	-2.15765	-3.39707	-1.47656		-0.747802	-1.37919	-5.29981	-3.18062	1.73516	-2.41722	-2.15765
VIMSS206497	VIMSS206497 flrC transcriptional regulatory protein (TIGR) [Desulfovibrio vulgaris Hildenborough]	DVU1063	2610000000	930000000	170000000	353612000	116000000	247000000	305000000	525000000	1510000000	31.2814	29.7927	27.341	28.3976	26.7895	27.8799	28.1842	28.9677	30.4919	0.965018	-0.00862057	-2.00773	1.29123	-2.97624	-1.93078	-1.65951	-0.925471	0.575462	-0.741849			1.00798	-0.00843053	-1.9837	1.29801	-2.91253	-1.90271	-1.67524	-0.943876	0.563039		1.00798	-0.00843053	-1.9837	1.29801	-2.91253	-1.90271	-1.67524
VIMSS206498	VIMSS206498 aco aconitate hydratase, putative (TIGR) [Desulfovibrio vulgaris Hildenborough]	DVU1064	16200000000	6670000000	4510000000	1141140000	3540000000	9900000000	9850000000	16000000000	9460000000	33.9153	32.635	32.0705	30.0878	31.7211	33.2048	33.1975	33.8974	33.1392	3.59889	2.83376	2.72179	2.98147	1.95532	3.39407	3.35373	4.00414	3.22275	3.11844			3.7591	2.77129	2.68921	2.99711	1.91346	3.34473	3.38552	4.08377	3.15318		3.7591	2.77129	2.68921	2.99711	1.91346	3.34473	3.38552
VIMSS206499	VIMSS206499 DVU1065 peptidyl-prolyl cis-trans isomerse domain protein (TIGR) [Desulfovibrio vulgaris Hildenborough]	DVU1065	14300000000	4960000000	7750000000	1355770000	10700000000	7570000000	7180000000	8190000000	9760000000	33.7353	32.2077	32.8515	30.3365	33.3169	32.8176	32.7413	32.9312	33.1842	3.41891	2.40642	3.50286	3.2301	3.55111	3.00693	2.89759	3.038	3.26779	3.14663			3.57111	2.35337	3.46093	3.24705	3.4751	2.96322	2.92505	3.09842	3.19725		3.57111	2.35337	3.46093	3.24705	3.4751	2.96322	2.92505
VIMSS206500	VIMSS206500 gpt xanthine-guanine phosphoribosyltransferase (TIGR) [Desulfovibrio vulgaris Hildenborough]	DVU1066	0	250000000	0	306662000	903000000	0	0	0	0		27.8974		28.1921	29.7502						-1.90392		1.08571	-0.015634					-0.277948				-1.86195		1.09141	-0.0152994						-6.71556	-1.86195	-6.52975	1.09141	-0.0152994	-6.23272	-6.19682
VIMSS206501	VIMSS206501 DVU1067 membrane protein, Bmp family (TIGR) [Desulfovibrio vulgaris Hildenborough]	DVU1067	5990000000	4780000000	2760000000	821481000	5750000000	9690000000	5680000000	4700000000	6930000000	32.4799	32.1544	31.362	29.6137	32.4209	33.1738	32.4032	32.13	32.6902	2.16352	2.35309	2.01333	2.50729	2.65513	3.36314	2.5595	2.2368	2.77377	2.51395			2.25984	2.30121	1.98923	2.52045	2.5983	3.31425	2.58376	2.28129	2.71389		2.25984	2.30121	1.98923	2.52045	2.5983	3.31425	2.58376
VIMSS206505	VIMSS206505 rbsA branched chain amino acid ABC transporter, ATP-binding protein (TIGR) [Desulfovibrio vulgaris Hildenborough]	DVU1070	1480000000	746000000	616000000	31164700	252000000	387000000	1410000000	288000000	141000000	30.463	29.4746	29.1984	24.8934	27.9088	28.5278	30.393	28.1015	27.0711	0.146566	-0.326676	-0.150339	-2.21295	-1.85694	-1.28296	0.549301	-1.79172	-2.84532	-1.08567			0.15309	-0.319474	-0.14854	-2.22456	-1.81719	-1.26431	0.554508	-1.82735	-2.78389		0.15309	-0.319474	-0.14854	-2.22456	-1.81719	-1.26431	0.554508
VIMSS206506	VIMSS206506 DVU1071 hypothetical protein (TIGR) [Desulfovibrio vulgaris Hildenborough]	DVU1071	0	0	0	0	46600000	0	26900000	0	0					25.4738		24.6811							-4.29196		-5.16264			-4.7273							-4.20009		-5.21158				-6.68961	-6.42466	-6.46626	-6.70877	-4.20009	-6.41507	-5.21158
VIMSS206507	VIMSS206507 DVU1072 conserved hypothetical protein (TIGR) [Desulfovibrio vulgaris Hildenborough]	DVU1072	47700000	19200000	13000000	17831700	43600000	598000000	0	5850000	38500000	25.5075	24.1946	23.632	24.0879	25.3778	29.1556		22.48	25.1984	-4.8089	-5.60667	-5.71669	-3.01842	-4.38796	-0.655144		-7.41321	-4.71808	-4.54063			-5.02298	-5.48308	-5.64826	-3.03426	-4.29404	-0.64562		-7.56064	-4.61623		-5.02298	-5.48308	-5.64826	-3.03426	-4.29404	-0.64562	-6.26348
VIMSS206512	VIMSS206512 yidC inner membrane protein, 60 kDa (TIGR) [Desulfovibrio vulgaris Hildenborough]	DVU1077	5430000000	2130000000	2150000000	637801000	3210000000	2410000000	2990000000	2180000000	12300000000	32.3383	30.9882	31.0017	29.2485	31.5799	31.1664	31.4775	31.0217	33.5179	2.02192	1.18693	1.653	2.14217	1.81414	1.35567	1.63375	1.12847	3.6015	1.83751			2.11193	1.16076	1.63321	2.15341	1.77531	1.33597	1.64924	1.15091	3.52375		2.11193	1.16076	1.63321	2.15341	1.77531	1.33597	1.64924
VIMSS206513	VIMSS206513 DVU1078 R3H domain protein (TIGR) [Desulfovibrio vulgaris Hildenborough]	DVU1078	4270000000	3230000000	6780000000	377159000	2840000000	4250000000	2080000000	2090000000	2200000000	31.9916	31.5889	32.6586	28.4906	31.4032	31.9848	30.9539	30.9609	31.0349	1.6752	1.78761	3.30994	1.38424	1.63746	2.1741	1.11019	1.06764	1.11842	1.69609			1.74978	1.7482	3.27033	1.3915	1.60241	2.1425	1.12071	1.08888	1.09427		1.74978	1.7482	3.27033	1.3915	1.60241	2.1425	1.12071
VIMSS206514	VIMSS206514 trmE tRNA modification GTPase TrmE (TIGR) [Desulfovibrio vulgaris Hildenborough]	DVU1079	7700000000	195000000	204000000	36455900	310000000	132000000	185000000	225000000	255000000	32.8422	27.5389	27.604	25.1196	28.2077	26.976	27.463	27.7453	27.9259	2.52583	-2.26238	-1.7447	-1.98671	-1.55809	-2.83475	-2.3808	-2.14786	-1.99052	-1.59778			2.63827	-2.2125	-1.72382	-1.99714	-1.52474	-2.79354	-2.40336	-2.19058	-1.94755		2.63827	-2.2125	-1.72382	-1.99714	-1.52474	-2.79354	-2.40336
VIMSS206518	VIMSS206518 phoB phosphate regulon transcriptional regulator PhoB (TIGR) [Desulfovibrio vulgaris Hildenborough]	DVU1083	111000000	79700000	0	0	86300000	0	65000000	67100000	72400000	26.726	26.2481			26.3629		25.9539	25.9998	26.1095	-3.5904	-3.5532			-3.40293		-3.88981	-3.8934	-3.80695	-3.68945			-3.75023	-3.47487			-3.33009		-3.92668	-3.97083	-3.72477		-3.75023	-3.47487	-6.44954	-6.81634	-3.33009	-6.26448	-3.92668
VIMSS206519	VIMSS206519 pstB-1 phosphate ABC transporter, ATP-binding protein (TIGR) [Desulfovibrio vulgaris Hildenborough]	DVU1084	333000000	93700000	97900000	104563000	116000000	300000000	377000000	30600000000	340000000	28.3109	26.4815	26.5448	26.6398	26.7895	28.1604	28.49	34.8328	28.341	-2.00544	-3.31973	-2.80389	-0.466565	-2.97624	-1.65033	-1.35376	4.9396	-1.57548	-1.24576			-2.09471	-3.24655	-2.77033	-0.469013	-2.91253	-1.62634	-1.36659	5.03784	-1.54147		-2.09471	-3.24655	-2.77033	-0.469013	-2.91253	-1.62634	-1.36659
VIMSS206520	VIMSS206520 phoU phosphate transport system protein PhoU (TIGR) [Desulfovibrio vulgaris Hildenborough]	DVU1085	444000000	321000000	95200000	0	137000000	279000000	313000000	147000000	430000000	28.726	28.258	26.5045		27.0296	28.0557	28.2216	27.1312	28.6798	-1.5904	-1.54328	-2.84424		-2.73618	-1.75502	-1.62216	-2.76197	-1.23668	-2.01124			-1.6612	-1.50926	-2.81019		-2.67762	-1.72951	-1.63753	-2.8169	-1.20998		-1.6612	-1.50926	-2.81019	-6.79086	-2.67762	-1.72951	-1.63753
VIMSS206521	VIMSS206521 Protein-coding gene hypothetical protein (TIGR) [Desulfovibrio vulgaris Hildenborough]	DVU1086	0	81000000	26700000	11130500	53100000	56100000	76100000	30800000	41000000		26.2714	24.6703	23.408	25.6622	25.7415	26.1814	24.8764	25.2891		-3.52986	-4.67836	-3.69835	-4.10358	-4.06922	-3.66235	-5.01679	-4.62732	-4.17323				-3.45204	-4.62236	-3.71775	-4.01574	-4.01006	-3.69707	-5.11656	-4.52742		-6.69578	-3.45204	-4.62236	-3.71775	-4.01574	-4.01006	-3.69707
VIMSS206522	VIMSS206522 DVU1087 conserved hypothetical protein (TIGR) [Desulfovibrio vulgaris Hildenborough]	DVU1087	128000000	164000000	76400000	0	142000000	152000000	85600000	697000000	235000000	26.9316	27.2891	26.1871		27.0813	27.1795	26.3511	29.3766	27.8081	-3.38482	-2.51216	-3.16162		-2.68447	-2.63122	-3.49264	-0.516629	-2.10835	-2.56149			-3.5355	-2.45678	-3.12378		-2.62701	-2.59297	-3.52574	-0.526904	-2.06284		-3.5355	-2.45678	-3.12378	-6.73853	-2.62701	-2.59297	-3.52574
VIMSS206523	VIMSS206523 DVU1088 hypothetical protein (TIGR) [Desulfovibrio vulgaris Hildenborough]	DVU1088	0	597000000	283000000	26371700	338000000	568000000	0	460000000	0		29.1532	28.0762	24.6525	28.3324	29.0813		28.7771			-0.64812	-1.27247	-2.45387	-1.43334	-0.729398		-1.11615		-1.27556				-0.633833	-1.25724	-2.46675	-1.40266	-0.718796		-1.13835			-6.66787	-0.633833	-1.25724	-2.46675	-1.40266	-0.718796	-6.25065
VIMSS206524	VIMSS206524 alaS alanyl-tRNA synthetase (TIGR) [Desulfovibrio vulgaris Hildenborough]	DVU1089	18000000000	7320000000	4630000000	1552700000	6160000000	5890000000	7020000000	7850000000	10200000000	34.0673	32.7692	32.1084	30.5321	32.5203	32.4556	32.7088	32.87	33.2479	3.75089	2.96792	2.75967	3.42577	2.7545	2.64491	2.86508	2.97683	3.33141	3.053			3.91787	2.90249	2.72664	3.44375	2.69554	2.60646	2.89223	3.03603	3.25949		3.91787	2.90249	2.72664	3.44375	2.69554	2.60646	2.89223
VIMSS206525	VIMSS206525 recA recA protein (TIGR) [Desulfovibrio vulgaris Hildenborough]	DVU1090	10300000000	4390000000	3610000000	684006000	5030000000	3700000000	6110000000	3750000000	3000000000	33.2619	32.0316	31.7494	29.3494	32.2279	31.7849	32.5085	31.8042	31.4823	2.94554	2.2303	2.40066	2.24307	2.46213	1.97416	2.66478	1.91103	1.56588	2.26639			3.07667	2.18113	2.37192	2.25484	2.40942	1.94547	2.69004	1.94904	1.53207		3.07667	2.18113	2.37192	2.25484	2.40942	1.94547	2.69004
VIMSS206526	VIMSS206526 DVU1091 conserved hypothetical protein (TIGR) [Desulfovibrio vulgaris Hildenborough]	DVU1091	1700000000	4480000000	1380000000	74732700	893000000	1840000000	1690000000	772000000	1000000000	30.6629	32.0609	30.362	26.1552	29.7341	30.7771	30.6544	29.524	29.8974	0.346503	2.25958	1.01333	-0.951126	-0.0316998	0.966344	0.810629	-0.369187	-0.0190865	0.447253			0.361929	2.20976	1.0012	-0.956117	-0.0310213	0.952297	0.818313	-0.376529	-0.0186745		0.361929	2.20976	1.0012	-0.956117	-0.0310213	0.952297	0.818313
VIMSS206529	VIMSS206529 argH argininosuccinate lyase (TIGR) [Desulfovibrio vulgaris Hildenborough]	DVU1094	15700000000	3960000000	5630000000	4186980000	26000000000	15900000000	2340000000	26800000000	20600000000	33.87	31.8829	32.3905	31.9633	34.5978	33.8883	31.1239	34.6415	34.2619	3.55366	2.08158	3.04179	4.8569	4.83201	4.07759	1.28011	4.7483	4.34549	3.64638			3.71186	2.03569	3.00539	4.88239	4.72858	4.01832	1.29225	4.84273	4.25168		3.71186	2.03569	3.00539	4.88239	4.72858	4.01832	1.29225
VIMSS206530	VIMSS206530 argG argininosuccinate synthase (TIGR) [Desulfovibrio vulgaris Hildenborough]	DVU1095	8310000000	6380000000	6400000000	913654000	5350000000	5800000000	5240000000	7930000000	8920000000	32.9522	32.5709	32.5754	29.7671	32.3169	32.4334	32.2869	32.8847	33.0544	2.63582	2.76963	3.22673	2.66071	2.55111	2.62269	2.44317	2.99146	3.13796	2.78214			2.75316	2.70858	3.18811	2.67467	2.4965	2.58457	2.46633	3.05095	3.07021		2.75316	2.70858	3.18811	2.67467	2.4965	2.58457	2.46633
VIMSS206531	VIMSS206531 argF ornithine carbamoyltransferase (TIGR) [Desulfovibrio vulgaris Hildenborough]	DVU1096	2910000000	1940000000	915000000	269637000	1450000000	23900000000	1990000000	1930000000	2190000000	31.4384	30.8534	29.7692	28.0064	30.4334	34.4763	30.8901	30.846	31.0283	1.12199	1.05213	0.420502	0.900081	0.667621	4.66558	1.04637	0.952741	1.11184	1.32654			1.17194	1.02894	0.415469	0.904804	0.653331	4.59776	1.05629	0.971689	1.08784		1.17194	1.02894	0.415469	0.904804	0.653331	4.59776	1.05629
VIMSS206532	VIMSS206532 DVU1097 conserved hypothetical protein (TIGR) [Desulfovibrio vulgaris Hildenborough]	DVU1097	4010000000	0	19400000	0	0	21500000	21700000	38300000	0	31.901		24.2096			24.3578	24.3712	25.1908		1.58457		-5.13914			-5.45288	-5.47256	-4.70237		-3.83648			1.65511		-5.07763			-5.37362	-5.52442	-4.79589			1.65511	-6.40992	-5.07763	-6.73236	-6.28957	-5.37362	-5.52442
VIMSS206545	VIMSS206545 DVU1109 ATPase domain protein (TIGR) [Desulfovibrio vulgaris Hildenborough]	DVU1109	1760000000	1760000000	1420000000	143654000	2270000000	1530000000	1320000000	2770000000	2800000000	30.7129	30.7129	30.4032	27.098	31.08	30.5109	30.2979	31.3672	31.3828	0.396544	0.911652	1.05455	-0.00833905	1.31426	0.70017	0.454144	1.47403	1.46634	0.862594			0.414197	0.891555	1.04193	-0.00838281	1.28613	0.689992	0.458448	1.50334	1.43468		0.414197	0.891555	1.04193	-0.00838281	1.28613	0.689992	0.458448
VIMSS206557	VIMSS206557 DVU1121 hypothetical protein (TIGR) [Desulfovibrio vulgaris Hildenborough]	DVU1121	1600000000	1820000000	1140000000	186025000	1470000000	2310000000	3440000000	1600000000	3280000000	30.5754	30.7613	30.0864	27.4709	30.4532	31.1052	31.6798	30.5754	31.611	0.25904	0.960015	0.737693	0.364559	0.687384	1.29453	1.83601	0.682212	1.69461	0.946229			0.270572	0.938852	0.728863	0.366472	0.672671	1.27571	1.85342	0.695779	1.65803		0.270572	0.938852	0.728863	0.366472	0.672671	1.27571	1.85342
VIMSS206580	VIMSS206580 DVU1144 transcriptional regulator, Cro/CI family (TIGR) [Desulfovibrio vulgaris Hildenborough]	DVU1144	3500000000	456000000	483000000	60998800	704000000	552000000	752000000	537000000	1340000000	31.7047	28.7645	28.8474	25.8623	29.391	29.0401	29.4862	29.0003	30.3196	1.38832	-1.03682	-0.501246	-1.24408	-0.374785	-0.770621	-0.357589	-0.892866	0.403146	-0.376282			1.45013	-1.01396	-0.495247	-1.25061	-0.366762	-0.759419	-0.360979	-0.910623	0.394443		1.45013	-1.01396	-0.495247	-1.25061	-0.366762	-0.759419	-0.360979
VIMSS206595	VIMSS206595 DVU1157 sensory box histidine kinase (TIGR) [Desulfovibrio vulgaris Hildenborough]	DVU1157	228000000	639000000	10200000000	0	610000000	0	255000000	0	581000000	27.7645	29.2512	33.2479		29.1842		27.9259		29.114	-2.55193	-0.550035	3.89916		-0.581551		-1.91782		-0.802476	-0.417443			-2.66553	-0.53791	3.85249		-0.569103		-1.936		-0.785152		-2.66553	-0.53791	3.85249	-6.65545	-0.569103	-6.30365	-1.936
VIMSS206603	VIMSS206603 ndh NADH respiratory dehydrogenase (Regina ONeil) [Desulfovibrio vulgaris Hildenborough]	DVU1165	0	0	0	0	0	265000000	495000000	287000000	1140000000						27.9814	28.8829	28.0965	30.0864						-1.8293	-0.960893	-1.79674	0.169947	-1.10425								-1.80271	-0.970001	-1.83247	0.166278		-6.85187	-6.52082	-6.46494	-6.7633	-6.54297	-1.80271	-0.970001
VIMSS206609	VIMSS206609 DVU1169 methyl-accepting chemotaxis protein (TIGR) [Desulfovibrio vulgaris Hildenborough]	DVU1169	0	0	45300000	0	0	0	0	0	0			25.433									-3.91569							-3.91569					-3.86882								-6.62236	-6.50848	-3.86882	-6.5694	-6.33729	-6.24667	-6.20567
VIMSS206614	VIMSS206614 DVU1174 hypothetical protein (TIGR) [Desulfovibrio vulgaris Hildenborough]	DVU1174	702000000	109000000	80700000	54515500	104000000	635000000	109000000	82700000	119000000	29.3869	26.6998	26.2661	25.7002	26.632	29.2422	26.6998	26.3014	26.8264	-0.929489	-3.10152	-3.08263	-1.4062	-3.13378	-0.568533	-3.14399	-3.59183	-3.09005	-2.44978			-0.970867	-3.03315	-3.04573	-1.41358	-3.0667	-0.560268	-3.17379	-3.66326	-3.02334		-0.970867	-3.03315	-3.04573	-1.41358	-3.0667	-0.560268	-3.17379
VIMSS206616	VIMSS206616 DVU1176 hypothetical protein (TIGR) [Desulfovibrio vulgaris Hildenborough]	DVU1176	1090000000	334000000	197000000	89210800	224000000	224000000	447000000	704000000	851000000	30.0217	28.3153	27.5536	26.4107	27.7389	27.7389	28.7357	29.391	29.6646	-0.294703	-1.486	-1.79507	-0.695647	-2.02686	-2.07179	-1.10805	-0.502213	-0.251855	-1.13691			-0.307823	-1.45324	-1.77359	-0.699297	-1.98348	-2.04167	-1.11855	-0.5122	-0.246418		-0.307823	-1.45324	-1.77359	-0.699297	-1.98348	-2.04167	-1.11855
VIMSS206617	VIMSS206617 DVU1177 hypothetical protein (TIGR) [Desulfovibrio vulgaris Hildenborough]	DVU1177	17700000000	2950000000	1490000000	35427200	3090000000	657000000	2440000000	4810000000	698000000	34.043	31.4581	30.4727	25.0784	31.525	29.2913	31.1842	32.1634	29.3787	3.72665	1.65679	1.12397	-2.02801	1.75917	-0.519396	1.34049	2.27018	-0.537788	0.976895			3.89255	1.62027	1.11052	-2.03865	1.72152	-0.511846	1.35319	2.31532	-0.526178		3.89255	1.62027	1.11052	-2.03865	1.72152	-0.511846	1.35319
VIMSS206619	VIMSS206619 aor aldehyde:ferredoxin oxidoreductase, tungsten-containing (TIGR) [Desulfovibrio vulgaris Hildenborough]	DVU1179	77000000000	52600000000	36800000000	5350190000	53500000000	54700000000	45700000000	52600000000	62300000000	36.1641	35.6143	35.099	32.3169	35.6388	35.6708	35.4115	35.6143	35.8585	5.84775	5.81307	5.75029	5.21058	5.87304	5.86011	5.56773	5.72113	5.94207	5.73175			6.10808	5.68492	5.68147	5.23792	5.74732	5.77492	5.6205	5.83491	5.8138		6.10808	5.68492	5.68147	5.23792	5.74732	5.77492	5.6205
VIMSS206620	VIMSS206620 DVU1180 hypothetical protein (TIGR) [Desulfovibrio vulgaris Hildenborough]	DVU1180	82500000	0	0	0	0	0	0	0	0	26.2979									-4.01849									-4.01849			-4.19739										-4.19739	-6.56922	-6.40627	-6.58528	-6.51697	-6.37202	-6.19376
VIMSS206621	VIMSS206621 DVU1181 response regulator (TIGR) [Desulfovibrio vulgaris Hildenborough]	DVU1181	0	688000000	0	47930900	413000000	296000000	0	30800000	263000000		29.3578		25.5145	28.6216	28.141		24.8764	27.9705		-0.443443		-1.59191	-1.14422	-1.66969		-5.01679	-1.94595	-1.96867				-0.433667		-1.60026	-1.11973	-1.64542		-5.11656	-1.90394		-6.73142	-0.433667	-6.35359	-1.60026	-1.11973	-1.64542	-6.18901
VIMSS206622	VIMSS206622 DVU1182 hypothetical protein (TIGR) [Desulfovibrio vulgaris Hildenborough]	DVU1182	0	0	252000000	0	302000000	1050000000	1220000000	0	865000000			27.9088		28.17	29.9677	30.1842		29.6881			-1.43985		-1.59581	0.157028	0.340487		-0.228314	-0.553291					-1.42261		-1.56165	0.154745	0.343714		-0.223386		-6.60788	-6.3621	-1.42261	-6.83013	-1.56165	0.154745	0.343714
VIMSS206625	VIMSS206625 mazG MazG family protein (TIGR) [Desulfovibrio vulgaris Hildenborough]	DVU1186	422000000	433000000	457000000	93833100	691000000	416000000	287000000	1370000000	169000000	28.6527	28.6898	28.7676	26.4836	29.3641	28.632	28.0965	30.3515	27.3324	-1.66372	-1.11148	-0.581075	-0.622768	-0.401674	-1.17871	-1.74727	0.458316	-2.58399	-1.04804			-1.73778	-1.08698	-0.57412	-0.626036	-0.393076	-1.16157	-1.76383	0.467431	-2.52821		-1.73778	-1.08698	-0.57412	-0.626036	-0.393076	-1.16157	-1.76383
VIMSS206629	VIMSS206629 DVU1190 sensory box/GGDEF domain/EAL domain protein (TIGR) [Desulfovibrio vulgaris Hildenborough]	DVU1190	506000000	105000000	17200000	0	996000000	36700000	0	88200000	0	28.9146	26.6458	24.0359		29.8916	25.1293		26.3943		-1.40182	-3.15546	-5.31279		0.125786	-4.68144		-3.49894		-2.98744			-1.46423	-3.0859	-5.2492		0.123093	-4.61339		-3.56852			-1.46423	-3.0859	-5.2492	-6.68187	0.123093	-4.61339	-6.30113
VIMSS206630	VIMSS206630 lon ATP-dependent protease La, putative (TIGR) [Desulfovibrio vulgaris Hildenborough]	DVU1191	18800000000	8210000000	2140000000	516681000	18100000000	3880000000	3810000000	4820000000	5910000000	34.13	32.9347	30.995	28.9447	34.0753	31.8534	31.8271	32.1664	32.4605	3.81363	3.13346	1.64627	1.83834	4.30949	2.0427	1.9834	2.27317	2.54407	2.6205			3.9834	3.06438	1.62657	1.84798	4.21724	2.013	2.0022	2.31838	2.48915		3.9834	3.06438	1.62657	1.84798	4.21724	2.013	2.0022
VIMSS206633	VIMSS206633 Protein-coding gene hypothetical protein (TIGR) [Desulfovibrio vulgaris Hildenborough]	DVU1194	0	9480000	0	32248500	0	0	0	0	0		23.1765		24.9427							-6.62482		-2.16363						-4.39423				-6.47878		-2.17499							-6.77828	-6.47878	-6.40527	-2.17499	-6.54365	-6.18096	-6.48019
VIMSS206634	VIMSS206634 DVU1195 lipoprotein, putative (TIGR) [Desulfovibrio vulgaris Hildenborough]	DVU1195	159000000	226000000	426000000	148515000	207000000	254000000	511000000	740000000	87000000	27.2445	27.7517	28.6663	27.146	27.6251	27.9203	28.9287	29.463	26.3745	-3.07193	-2.04953	-0.682416	0.0396714	-2.14073	-1.89046	-0.914999	-0.430263	-3.54193	-1.6314			-3.20869	-2.00435	-0.674248	0.0398796	-2.09491	-1.86298	-0.923671	-0.438819	-3.46546		-3.20869	-2.00435	-0.674248	0.0398796	-2.09491	-1.86298	-0.923671
VIMSS206635	VIMSS206635 leuS leucyl-tRNA synthetase (TIGR) [Desulfovibrio vulgaris Hildenborough]	DVU1196	3880000000	4770000000	2720000000	411338000	3210000000	2680000000	5720000000	7550000000	3340000000	31.8534	32.1513	31.341	28.6157	31.5799	31.3196	32.4134	32.8138	31.6372	1.53703	2.35007	1.99227	1.50939	1.81414	1.50887	2.56962	2.92062	1.72076	1.99142			1.60545	2.29826	1.96842	1.51731	1.77531	1.48694	2.59398	2.9787	1.68361		1.60545	2.29826	1.96842	1.51731	1.77531	1.48694	2.59398
VIMSS206636	VIMSS206636 nusB N utilization substance protein B (TIGR) [Desulfovibrio vulgaris Hildenborough]	DVU1197	245000000	136000000	70100000	330752000	134000000	142000000	132000000	164000000	104000000	27.8682	27.019	26.0629	28.3012	26.9977	27.0813	26.976	27.2891	26.632	-2.44818	-2.78224	-3.28578	1.19481	-2.76813	-2.7294	-2.86778	-2.60409	-3.28443	-2.39725			-2.55716	-2.72091	-3.24645	1.20108	-2.70888	-2.68972	-2.89497	-2.65588	-3.21353		-2.55716	-2.72091	-3.24645	1.20108	-2.70888	-2.68972	-2.89497
VIMSS206637	VIMSS206637 ribH riboflavin synthase, beta subunit (TIGR) [Desulfovibrio vulgaris Hildenborough]	DVU1198	7830000000	6140000000	4170000000	815716000	5450000000	4810000000	5770000000	5950000000	7080000000	32.8664	32.5156	31.9574	29.6035	32.3436	32.1634	32.4259	32.4702	32.7211	2.54998	2.71432	2.60871	2.49713	2.57782	2.35268	2.58218	2.57703	2.80466	2.58494			2.6635	2.65448	2.57748	2.51023	2.52265	2.31848	2.60665	2.62828	2.74412		2.6635	2.65448	2.57748	2.51023	2.52265	2.31848	2.60665
VIMSS206638	VIMSS206638 ribAB 3,4-dihydroxy-2-butanone 4-phosphate synthase/GTP cyclohydrolase II (TIGR) [Desulfovibrio vulgaris Hildenborough]	DVU1199	10400000000	5670000000	3650000000	1869480000	5480000000	3790000000	4510000000	9370000000	6500000000	33.2759	32.4007	31.7652	30.8	32.3515	31.8196	32.0705	33.1254	32.5978	2.95948	2.59943	2.41656	3.69363	2.58574	2.00884	2.22673	3.23219	2.68135	2.71155			3.09123	2.54212	2.38763	3.71301	2.5304	1.97964	2.24784	3.29647	2.62347		3.09123	2.54212	2.38763	3.71301	2.5304	1.97964	2.24784
VIMSS206639	VIMSS206639 ribE riboflavin synthase, alpha subunit (TIGR) [Desulfovibrio vulgaris Hildenborough]	DVU1200	533000000	407000000	231000000	7992400	66200000	166000000	190000000	277000000	383000000	28.9896	28.6005	27.7833	22.9302	25.9803	27.3066	27.5014	28.0453	28.5128	-1.32682	-1.20082	-1.56538	-4.17616	-3.78546	-2.50411	-2.34232	-1.8479	-1.40367	-2.23918			-1.38589	-1.17435	-1.54664	-4.19808	-3.70443	-2.46771	-2.36452	-1.88465	-1.37337		-1.38589	-1.17435	-1.54664	-4.19808	-3.70443	-2.46771	-2.36452
VIMSS206640	VIMSS206640 ribD riboflavin biosynthesis protein RibD (TIGR) [Desulfovibrio vulgaris Hildenborough]	DVU1201	2160000000	2560000000	425000000	1480080	1260000000	1320000000	365000000	1620000000	2480000000	31.0084	31.2535	28.6629	20.4972	30.2308	30.2979	28.4433	30.5933	31.2077	0.692	1.45222	-0.685806	-6.60912	0.464992	0.487177	-1.40043	0.700134	1.29125	-0.400842			0.722806	1.42021	-0.677598	-6.6438	0.455039	0.480095	-1.4137	0.714058	1.26338		0.722806	1.42021	-0.677598	-6.6438	0.455039	0.480095	-1.4137
VIMSS206641	VIMSS206641 DVU1202 cytidine/deoxycytidylate deaminase family protein (TIGR) [Desulfovibrio vulgaris Hildenborough]	DVU1202	280000000	7410000000	4120000000	0	92100000	0	0	8690000000	6340000000	28.0609	32.7868	31.94		26.4567			33.0167	32.5618	-2.25553	2.98555	2.5913		-3.30909			3.1235	2.6454	0.963521			-2.35594	2.91974	2.56029		-3.23826			3.18561	2.58829		-2.35594	2.91974	2.56029	-6.67508	-3.23826	-6.3858	-6.38351
VIMSS206642	VIMSS206642 glyA serine hydroxymethyltransferase (TIGR) [Desulfovibrio vulgaris Hildenborough]	DVU1203	10800000000	7300000000	5560000000	1135460000	8070000000	5500000000	4960000000	5460000000	6630000000	33.3303	32.7652	32.3724	30.0806	32.9099	32.3568	32.2077	32.3463	32.6264	3.01393	2.96397	3.02374	2.97427	3.14414	2.54607	2.36395	2.45304	2.70992	2.79923			3.1481	2.89863	2.98755	2.98987	3.07684	2.50906	2.38635	2.50183	2.65142		3.1481	2.89863	2.98755	2.98987	3.07684	2.50906	2.38635
VIMSS206643	VIMSS206643 fabF 3-oxoacyl-(acyl-carrier-protein) synthase II (TIGR) [Desulfovibrio vulgaris Hildenborough]	DVU1204	5060000000	2510000000	3010000000	773964000	3980000000	2750000000	3440000000	3760000000	4620000000	32.2365	31.225	31.4871	29.5277	31.8901	31.3568	31.6798	31.8081	32.1052	1.92011	1.42376	2.13842	2.42133	2.12434	1.54607	1.83601	1.91487	2.18881	1.94597			2.00558	1.39238	2.11283	2.43403	2.07887	1.5236	1.85342	1.95295	2.14155		2.00558	1.39238	2.11283	2.43403	2.07887	1.5236	1.85342
VIMSS206645	VIMSS206645 fabG 3-oxoacyl-(acyl-carrier-protein) reductase (TIGR) [Desulfovibrio vulgaris Hildenborough]	DVU1206	9360000000	1160000000	746000000	272859000	840000000	1160000000	1870000000	2460000000	1710000000	33.1239	30.1115	29.4746	28.0236	29.6458	30.1115	30.8004	31.196	30.6713	2.80748	0.310202	0.125906	0.917218	-0.119971	0.300764	0.956644	1.3028	0.75491	0.817328			2.93246	0.303363	0.124399	0.922031	-0.117403	0.296392	0.965711	1.32871	0.738613		2.93246	0.303363	0.124399	0.922031	-0.117403	0.296392	0.965711
VIMSS206646	VIMSS206646 fabH 3-oxoacyl-(acyl-carrier-protein) synthase III (TIGR) [Desulfovibrio vulgaris Hildenborough]	DVU1207	2590000000	1210000000	1680000000	256146000	787000000	2510000000	385000000	760000000	1920000000	31.2703	30.1724	30.6458	27.9324	29.5518	31.225	28.5203	29.5014	30.8385	0.95392	0.371084	1.29712	0.826029	-0.213996	1.41433	-1.32346	-0.391789	0.92202	0.428361			0.996386	0.362903	1.28159	0.830364	-0.209416	1.39377	-1.33601	-0.39958	0.902115		0.996386	0.362903	1.28159	0.830364	-0.209416	1.39377	-1.33601
VIMSS206649	VIMSS206649 DVU1210 conserved hypothetical protein (TIGR) [Desulfovibrio vulgaris Hildenborough]	DVU1210	3720000000	0	0	0	3540000000	0	3720000000	0	5650000000	31.7927				31.7211		31.7927		32.3956	1.47627				1.95532		1.94891		2.47916	1.96492			1.54199				1.91346		1.96738		2.42564		1.54199	-6.57254	-6.49803	-6.56314	1.91346	-6.42607	1.96738
VIMSS206650	VIMSS206650 rpmB ribosomal protein L28 (TIGR) [Desulfovibrio vulgaris Hildenborough]	DVU1211	318000000	250000000	332000000	210008000	338000000	439000000	267000000	5000000000	288000000	28.2445	27.8974	28.3066	27.6459	28.3324	28.7096	27.9923	32.2193	28.1015	-2.07193	-1.90392	-1.04209	0.539507	-1.43334	-1.10107	-1.85148	2.32607	-1.81495	-0.928133			-2.16417	-1.86195	-1.02961	0.542338	-1.40266	-1.08506	-1.86903	2.37233	-1.77576		-2.16417	-1.86195	-1.02961	0.542338	-1.40266	-1.08506	-1.86903
VIMSS206653	VIMSS206653 Protein-coding gene dolichyl-phosphate-mannose-protein mannosyltransferase family protein (TIGR) [Desulfovibrio vulgaris Hildenborough]	DVU1214	171000000	162000000	57900000	0	59500000	88600000	128000000	127000000	149000000	27.3494	27.2714	25.7871		25.8264	26.4008	26.9316	26.9203	27.1507	-2.96696	-2.52986	-3.56163		-3.9394	-3.40991	-2.91218	-2.97296	-2.7657	-3.13233			-3.09904	-2.47409	-3.519		-3.85508	-3.36034	-2.93978	-3.03208	-2.706		-3.09904	-2.47409	-3.519	-6.55743	-3.85508	-3.36034	-2.93978
VIMSS206658	VIMSS206658 DVU1219 conserved hypothetical protein (TIGR) [Desulfovibrio vulgaris Hildenborough]	DVU1219	1260000000	4070000000	1870000000	63145100	3560000000	1580000000	1040000000	1630000000	1440000000	30.2308	31.9224	30.8004	25.9122	31.7292	30.5573	29.9539	30.6022	30.4234	-0.0856079	2.12111	1.4517	-1.19419	1.96345	0.746563	0.11019	0.709012	0.506982	0.703244			-0.0894189	2.07435	1.43432	-1.20046	1.92142	0.735711	0.111234	0.723112	0.496038		-0.0894189	2.07435	1.43432	-1.20046	1.92142	0.735711	0.111234
VIMSS206659	VIMSS206659 DVU1220 nitroreductase family protein (TIGR) [Desulfovibrio vulgaris Hildenborough]	DVU1220	3650000000	3560000000	952000000	332309000	1770000000	3840000000	1810000000	4810000000	3630000000	31.7652	31.7292	29.8264	28.308	30.7211	31.8385	30.7533	32.1634	31.7573	1.44886	1.92795	0.477692	1.20159	0.955317	2.02775	0.909596	2.27018	1.84088	1.45109			1.51336	1.88545	0.471975	1.20789	0.934869	1.99827	0.918217	2.31532	1.80114		1.51336	1.88545	0.471975	1.20789	0.934869	1.99827	0.918217
VIMSS206661	VIMSS206661 DVU1222 hypothetical protein (TIGR) [Desulfovibrio vulgaris Hildenborough]	DVU1222	1700000000	1200000000	1020000000	91355200	1500000000	1060000000	1250000000	808000000	1320000000	30.6629	30.1604	29.9259	26.445	30.4823	29.9814	30.2193	29.5898	30.2979	0.346503	0.359111	0.577228	-0.661378	0.716531	0.170703	0.375534	-0.303433	0.381451	0.218028			0.361929	0.351195	0.570319	-0.664849	0.701193	0.168222	0.379093	-0.309467	0.373217		0.361929	0.351195	0.570319	-0.664849	0.701193	0.168222	0.379093
VIMSS206662	VIMSS206662 Protein-coding gene conserved hypothetical protein (TIGR) [Desulfovibrio vulgaris Hildenborough]	DVU1223	2450000000	2790000000	1480000000	630593000	2050000000	1740000000	2520000000	1710000000	2920000000	31.1901	31.3776	30.463	29.2321	30.933	30.6964	31.2308	30.6713	31.4433	0.87375	1.57634	1.11426	2.12577	1.16719	0.885726	1.38703	0.778136	1.52688	1.27057			0.912647	1.54159	1.10092	2.13693	1.14221	0.872851	1.40018	0.793612	1.49392		0.912647	1.54159	1.10092	2.13693	1.14221	0.872851	1.40018
VIMSS206665	VIMSS206665 DVU1225 hypothetical protein (TIGR) [Desulfovibrio vulgaris Hildenborough]	DVU1225	330000000	173000000	75300000	13731200	14200000	120000000	91800000	154000000	129000000	28.2979	27.3662	26.1661	23.711	23.7594	26.8385	26.452	27.1984	26.9428	-2.01849	-2.43508	-3.18255	-3.39541	-6.0064	-2.97225	-3.39176	-2.69486	-2.97364	-3.23005			-2.10835	-2.3814	-3.14446	-3.41322	-5.87783	-2.92905	-3.4239	-2.74845	-2.90945		-2.10835	-2.3814	-3.14446	-3.41322	-5.87783	-2.92905	-3.4239
VIMSS206667	VIMSS206667 tpX thiol peroxidase (TIGR) [Desulfovibrio vulgaris Hildenborough]	DVU1228	9520000000	4260000000	3370000000	792719000	3780000000	3630000000	5140000000	4250000000	8560000000	33.1483	31.9882	31.6501	29.5622	31.8157	31.7573	32.2591	31.9848	32.995	2.83193	2.18693	2.30141	2.45587	2.04995	1.94661	2.41537	2.0916	3.07852	2.37313			2.958	2.13872	2.27386	2.46876	2.00608	1.91831	2.43827	2.1332	3.01206		2.958	2.13872	2.27386	2.46876	2.00608	1.91831	2.43827
VIMSS206671	VIMSS206671 glnB-1 nitrogen regulatory protein P-II (TIGR) [Desulfovibrio vulgaris Hildenborough]	DVU1232	646000000	1030000000	667000000	41355700	2560000000	254000000	798000000	318000000	681000000	29.267	29.94	29.3131	25.3016	31.2535	27.9203	29.5718	28.2445	29.3431	-1.04943	0.138721	-0.0355825	-1.80478	1.48771	-1.89046	-0.271933	-1.64876	-0.57336	-0.627541			-1.09614	0.135663	-0.0351566	-1.81425	1.45587	-1.86298	-0.274511	-1.68155	-0.560982		-1.09614	0.135663	-0.0351566	-1.81425	1.45587	-1.86298	-0.274511
VIMSS206672	VIMSS206672 glnD protein-P-II uridylyltransferase, putative (TIGR) [Desulfovibrio vulgaris Hildenborough]	DVU1233	926000000	932000000	539000000	238123	3100000000	6650000000	1530000000	471000000	828000000	29.7864	29.7958	29.0057	17.8613	31.5296	32.6307	30.5109	28.8112	29.6251	-0.529948	-0.00552133	-0.342984	-9.24501	1.76384	2.81999	0.667138	-1.08206	-0.291384	-0.693994			-0.553539	-0.00539961	-0.338879	-9.29353	1.72608	2.779	0.673461	-1.10358	-0.285093		-0.553539	-0.00539961	-0.338879	-9.29353	1.72608	2.779	0.673461
VIMSS206675	VIMSS206675 DVU1236 amino acid ABC transporter, ATP-binding protein (TIGR) [Desulfovibrio vulgaris Hildenborough]	DVU1236	5890000000	487000000	741000000	158126000	533000000	1490000000	761000000	806000000	796000000	32.4556	28.8593	29.4649	27.2365	28.9896	30.4727	29.5033	29.5862	29.5682	2.13924	-0.94193	0.116204	0.130137	-0.776224	0.661951	-0.340426	-0.307008	-0.348246	0.0370772			2.23447	-0.921165	0.114813	0.13082	-0.759609	0.652329	-0.343652	-0.313114	-0.340728		2.23447	-0.921165	0.114813	0.13082	-0.759609	0.652329	-0.343652
VIMSS206676	VIMSS206676 glnP amino acid ABC transporter, permease protein, His/Glu/Gln/Arg/opine family (TIGR) [Desulfovibrio vulgaris Hildenborough]	DVU1237	0	0	0	0	0	0	0	890000000	0								29.7292									-0.163983		-0.163983										-0.167244			-6.64111	-6.33453	-6.5346	-6.5671	-6.39226	-6.22836	-6.21987
VIMSS206677	VIMSS206677 DVU1238 amino acid ABC transporter, periplasmic amino acid-binding protein (TIGR) [Desulfovibrio vulgaris Hildenborough]	DVU1238	3390000000	1990000000	2520000000	954903000	3010000000	1870000000	2930000000	1970000000	1710000000	31.6586	30.8901	31.2308	29.8308	31.4871	30.8004	31.4483	30.8755	30.6713	1.34225	1.08885	1.88208	2.72442	1.72133	0.989677	1.60451	0.982336	0.75491	1.45448			1.40201	1.06484	1.85956	2.73871	1.68449	0.975291	1.61971	1.00187	0.738613		1.40201	1.06484	1.85956	2.73871	1.68449	0.975291	1.61971
VIMSS206680	VIMSS206680 DVU1241 conserved hypothetical protein (TIGR) [Desulfovibrio vulgaris Hildenborough]	DVU1241	41300000	115000000	104000000	96581600	0	0	0	189000000	0	25.2996	26.7771	26.632	26.5252				27.4938		-5.01675	-3.02422	-2.71669	-0.581117				-2.3994		-2.74763			-5.24008	-2.95755	-2.68417	-0.584166				-2.44712			-5.24008	-2.95755	-2.68417	-0.584166	-6.48374	-6.2279	-6.20283
VIMSS206681	VIMSS206681 vacJhomolog vacJ lipoprotein, putative (TIGR) [Desulfovibrio vulgaris Hildenborough]	DVU1242	0	0	0	0	0	0	8960000	0	0							23.0951									-6.74868			-6.74868									-6.81264				-6.77023	-6.34939	-6.27447	-6.63369	-6.32172	-6.44407	-6.81264
VIMSS206682	VIMSS206682 DVU1243 conserved hypothetical protein (TIGR) [Desulfovibrio vulgaris Hildenborough]	DVU1243	1220000000	3170000000	655000000	203457000	2990000000	1310000000	461000000	1010000000	244000000	30.1842	31.5618	29.2869	27.6001	31.4775	30.2869	28.7802	29.9117	27.8623	-0.13215	1.76056	-0.0617744	0.493787	1.71171	0.476206	-1.06356	0.0184954	-2.05413	0.127683			-0.138033	1.72175	-0.061035	0.496378	1.67507	0.469283	-1.07364	0.0188632	-2.00979		-0.138033	1.72175	-0.061035	0.496378	1.67507	0.469283	-1.07364
VIMSS206683	VIMSS206683 DVU1244 conserved hypothetical protein (TIGR) [Desulfovibrio vulgaris Hildenborough]	DVU1244	1150000000	1830000000	321000000	32680400	7180000000	674000000	605000000	256000000	562000000	30.099	30.7692	28.258	24.9619	32.7413	29.3282	29.1724	27.9316	29.066	-0.217398	0.96792	-1.0907	-2.14444	2.97555	-0.482541	-0.671387	-1.96164	-0.850444	-0.38612			-0.227076	0.946583	-1.07764	-2.15569	2.91186	-0.475526	-0.67775	-2.00066	-0.832085		-0.227076	0.946583	-1.07764	-2.15569	2.91186	-0.475526	-0.67775
VIMSS206684	VIMSS206684 DVU1245 ABC transporter, ATP-binding protein (TIGR) [Desulfovibrio vulgaris Hildenborough]	DVU1245	17200000000	27800000	7760000000	0	12900000000	10100000000	10100000000	11400000000	32300000	34.0017	24.7286	32.8534		33.5867	33.2336	33.2336	33.4083	24.945	3.68531	-5.07269	3.50472		3.82087	3.42292	3.38989	3.5151	-4.97141	1.41184			3.84936	-4.96087	3.46277		3.73908	3.37317	3.42202	3.58501	-4.86409		3.84936	-4.96087	3.46277	-6.77929	3.73908	3.37317	3.42202
VIMSS206686	VIMSS206686 DVU1247 hypothetical protein (TIGR) [Desulfovibrio vulgaris Hildenborough]	DVU1247	50600000	368000000	3820000000	23614000	114000000	748000000	822000000	1100000000	207000000	25.5926	28.4551	31.8309	24.4931	26.7645	29.4785	29.6146	30.0349	27.6251	-4.72375	-1.34615	2.48223	-2.61322	-3.00133	-0.332251	-0.229184	0.141644	-2.29138	-1.32371			-4.93404	-1.31647	2.45252	-2.62694	-2.93708	-0.327421	-0.231356	0.144461	-2.24192		-4.93404	-1.31647	2.45252	-2.62694	-2.93708	-0.327421	-0.231356
VIMSS206687	VIMSS206687 argS arginyl-tRNA synthetase (TIGR) [Desulfovibrio vulgaris Hildenborough]	DVU1248	4040000000	3970000000	1760000000	887027000	2620000000	4050000000	2490000000	1880000000	4590000000	31.9117	31.8865	30.7129	29.7244	31.2869	31.9153	31.2135	30.8081	32.0958	1.59532	2.08522	1.36423	2.61804	1.52113	2.10456	1.36975	0.914873	2.17941	1.75028			1.66634	2.03925	1.34791	2.63178	1.48858	2.07397	1.38273	0.933067	2.13236		1.66634	2.03925	1.34791	2.63178	1.48858	2.07397	1.38273
VIMSS206688	VIMSS206688 fabD malonyl CoA-acyl carrier protein transacylase (TIGR) [Desulfovibrio vulgaris Hildenborough]	DVU1249	7240000000	5390000000	2630000000	528208000	3210000000	2990000000	2230000000	3220000000	5010000000	32.7533	32.3276	31.2924	28.9765	31.5799	31.4775	31.0544	31.5844	32.2222	2.43696	2.52636	1.94372	1.87017	1.81414	1.66678	1.21065	1.6912	2.30572	1.94063			2.54544	2.47067	1.92046	1.87998	1.77531	1.64256	1.22212	1.72483	2.25595		2.54544	2.47067	1.92046	1.87998	1.77531	1.64256	1.22212
VIMSS206689	VIMSS206689 gidB methyltransferase GidB (TIGR) [Desulfovibrio vulgaris Hildenborough]	DVU1250	0	85900000	0	0	0	0	0	0	0		26.3562									-3.44512								-3.44512				-3.36918									-6.8771	-3.36918	-6.2767	-6.75981	-6.45767	-6.43316	-6.46965
VIMSS206690	VIMSS206690 DVU1251 hypothetical protein (TIGR) [Desulfovibrio vulgaris Hildenborough]	DVU1251	101000000	332000000	220000000	10934200	0	100000000	106000000	259000000	135000000	26.5898	28.3066	27.7129	23.3823		26.5754	26.6595	27.9484	27.0084	-3.7266	-1.49467	-1.63577	-3.72402		-3.23529	-3.18426	-1.94484	-2.90806	-2.73169			-3.8925	-1.46172	-1.61619	-3.74356		-3.18826	-3.21444	-1.98351	-2.84528		-3.8925	-1.46172	-1.61619	-3.74356	-6.41336	-3.18826	-3.21444
VIMSS206691	VIMSS206691 DVU1252 membrane protein, putative (TIGR) [Desulfovibrio vulgaris Hildenborough]	DVU1252	0	34100000	0	11955400	0	0	0	0	0		25.0233		23.5112							-4.77801		-3.5952						-4.18661				-4.67268		-3.61407							-6.83473	-4.67268	-6.25247	-3.61407	-6.41113	-6.43857	-6.33825
VIMSS206696	VIMSS206696 DVU1257 RNA-binding protein (TIGR) [Desulfovibrio vulgaris Hildenborough]	DVU1257	7410000000	4780000000	4340000000	656589000	4130000000	4320000000	3390000000	3170000000	3310000000	32.7868	32.1544	32.015	29.2904	31.9435	32.0084	31.6586	31.5618	31.6242	2.47044	2.35309	2.66635	2.18405	2.17771	2.19767	1.81489	1.66862	1.70774	2.13784			2.58042	2.30121	2.63444	2.19551	2.1311	2.16572	1.83209	1.70181	1.67088		2.58042	2.30121	2.63444	2.19551	2.1311	2.16572	1.83209
VIMSS206697	VIMSS206697 glnN glutamine synthetase, type III (TIGR) [Desulfovibrio vulgaris Hildenborough]	DVU1258	7730000000	4850000000	3610000000	1441560000	4840000000	15600000000	17400000000	6560000000	19600000000	32.8478	32.1753	31.7494	30.425	32.1724	33.8608	34.0184	32.611	34.1901	2.53144	2.37406	2.40066	3.31862	2.40658	4.05011	4.17462	2.71784	4.2737	3.13862			2.64413	2.32173	2.37192	3.33604	2.35506	3.99124	4.21419	2.77189	4.18143		2.64413	2.32173	2.37192	3.33604	2.35506	3.99124	4.21419
VIMSS206699	VIMSS206699 DVU1260 outer membrane protein P1, putative (TIGR) [Desulfovibrio vulgaris Hildenborough]	DVU1260	3470000000	6300000000	2520000000	712201000	2430000000	2470000000	3040000000	3830000000	2500000000	31.6923	32.5527	31.2308	29.4077	31.1783	31.2019	31.5014	31.8347	31.2193	1.3759	2.75143	1.88208	2.30135	1.41252	1.39115	1.65768	1.94148	1.30284	1.7796			1.43716	2.69077	1.85956	2.31342	1.38229	1.37093	1.67339	1.9801	1.27472		1.43716	2.69077	1.85956	2.31342	1.38229	1.37093	1.67339
VIMSS206700	VIMSS206700 DVU1261 conserved domain protein (TIGR) [Desulfovibrio vulgaris Hildenborough]	DVU1261	0	4390000000	1870000000	0	942000000	0	1370000000	5110000000	0		32.0316	30.8004		29.8112		30.3515	32.2507			2.2303	1.4517		0.0453671		0.507782	2.35746		1.31852				2.18113	1.43432		0.044396		0.512595	2.40435			-6.62098	2.18113	1.43432	-6.55959	0.044396	-6.26422	0.512595
VIMSS206701	VIMSS206701 pilT-1 twitching motility protein PilT (TIGR) [Desulfovibrio vulgaris Hildenborough]	DVU1262	0	0	58000000	10527700	340000000	372000000	0	8330000	316000000			25.7895	23.3277	28.341	28.4707		22.9899	28.2353			-3.55914	-3.77868	-1.42483	-1.33999		-6.90333	-1.68109	-3.11451					-3.51654	-3.7985	-1.39433	-1.32051		-7.04062	-1.6448		-6.58318	-6.41488	-3.51654	-3.7985	-1.39433	-1.32051	-6.3566
VIMSS206704	VIMSS206704 DVU1265 hypothetical protein (TIGR) [Desulfovibrio vulgaris Hildenborough]	DVU1265	201000000	242000000	194000000	19713700	9510000	239000000	109000000	38600000	5360000	27.5826	27.8504	27.5315	24.2327	23.181	27.8324	26.6998	25.2021	22.3538	-2.73376	-1.95084	-1.81721	-2.87367	-6.58477	-1.97828	-3.14399	-4.69112	-7.56264	-3.70403			-2.85546	-1.90784	-1.79546	-2.88875	-6.44382	-1.94952	-3.17379	-4.78441	-7.39937		-2.85546	-1.90784	-1.79546	-2.88875	-6.44382	-1.94952	-3.17379
VIMSS206705	VIMSS206705 DVU1266 hypothetical protein (TIGR) [Desulfovibrio vulgaris Hildenborough]	DVU1266	382000000	378000000	0	7805050	4710000	47600000	3200000	0	285000000	28.509	28.4938		22.896	22.1673	25.5045	21.6096		28.0864	-1.80739	-1.30747		-4.21039	-7.59849	-4.30626	-8.23411		-1.83005	-4.18488			-1.88785	-1.27864		-4.23248	-7.43584	-4.24366	-8.31215		-1.79055		-1.88785	-1.27864	-6.45149	-4.23248	-7.43584	-4.24366	-8.31215
VIMSS206711	VIMSS206711 gspE general secretion pathway protein E, putative (TIGR) [Desulfovibrio vulgaris Hildenborough]	DVU1272	444000000	158000000	115000000	30820700	189000000	340000000	396000000	249000000	573000000	28.726	27.2353	26.7771	24.8774	27.4938	28.341	28.5609	27.8916	29.094	-1.5904	-2.56593	-2.57164	-2.22897	-2.27197	-1.46975	-1.28282	-2.00164	-0.822479	-1.86729			-1.6612	-2.50936	-2.54086	-2.24066	-2.22334	-1.44839	-1.29498	-2.04145	-0.804724		-1.6612	-2.50936	-2.54086	-2.24066	-2.22334	-1.44839	-1.29498
VIMSS206712	VIMSS206712 DVU1273 bacterial type II/III secretion system protein (TIGR) [Desulfovibrio vulgaris Hildenborough]	DVU1273	7910000000	57600000	132000000	58792300	576000000	623000000	253000000	654000000	206000000	32.881	25.7796	26.976	25.8091	29.1015	29.2147	27.9146	29.2847	27.6181	2.56465	-4.02171	-2.37273	-1.29724	-0.664291	-0.596057	-1.92918	-0.608497	-2.29837	-1.24705			2.67882	-3.93305	-2.34433	-1.30405	-0.650072	-0.587393	-1.94747	-0.620599	-2.24875		2.67882	-3.93305	-2.34433	-1.30405	-0.650072	-0.587393	-1.94747
VIMSS206718	VIMSS206718 ftsH cell division protein FtsH (TIGR) [Desulfovibrio vulgaris Hildenborough]	DVU1278	10600000000	8970000000	7220000000	1741200000	10200000000	9030000000	6690000000	8950000000	8130000000	33.3033	33.0625	32.7494	30.6974	33.2479	33.0721	32.6394	33.0592	32.9206	2.98696	3.26118	3.40066	3.59107	3.48207	3.26136	2.79561	3.16603	3.00417	3.21657			3.11993	3.18929	3.35995	3.60992	3.40753	3.21396	2.82211	3.22899	2.93931		3.11993	3.18929	3.35995	3.60992	3.40753	3.21396	2.82211
VIMSS206719	VIMSS206719 folP dihydropteroate synthase (TIGR) [Desulfovibrio vulgaris Hildenborough]	DVU1279	127000000	86100000	47300000	28090500	95500000	55100000	88500000	173000000	0	26.9203	26.3595	25.4953	24.7436	26.509	25.7155	26.3992	27.3662		-3.39613	-3.44177	-3.85336	-2.36278	-3.25679	-4.09517	-3.44457	-2.52702		-3.2972			-3.54732	-3.36589	-3.80724	-2.37518	-3.18708	-4.03564	-3.47722	-2.57727			-3.54732	-3.36589	-3.80724	-2.37518	-3.18708	-4.03564	-3.47722
VIMSS206721	VIMSS206721 DVU1281 conserved hypothetical protein (TIGR) [Desulfovibrio vulgaris Hildenborough]	DVU1281	1040000000	376000000	538000000	19183500	541000000	470000000	242000000	979000000	540000000	29.9539	28.4862	29.003	24.1934	29.0111	28.8081	27.8504	29.8667	29.0084	-0.362448	-1.31512	-0.345663	-2.913	-0.754731	-1.00263	-1.99331	-0.0264791	-0.908055	-1.06905			-0.378583	-1.28613	-0.341526	-2.92828	-0.738576	-0.988054	-2.01221	-0.0270057	-0.888452		-0.378583	-1.28613	-0.341526	-2.92828	-0.738576	-0.988054	-2.01221
VIMSS206723	VIMSS206723 glmM phosphoglucosamine mutase (TIGR) [Desulfovibrio vulgaris Hildenborough]	DVU1282	3170000000	2280000000	2510000000	1691770000	3460000000	1730000000	1100000000	3740000000	3310000000	31.5618	31.0864	31.225	30.6559	31.6881	30.6881	30.0349	31.8004	31.6242	1.24545	1.28511	1.87635	3.54952	1.92234	0.877411	0.19111	1.90718	1.70774	1.61802			1.3009	1.25678	1.85389	3.56815	1.88119	0.864656	0.192921	1.94511	1.67088		1.3009	1.25678	1.85389	3.56815	1.88119	0.864656	0.192921
VIMSS206724	VIMSS206724 galU UTP-glucose-1-phosphate uridylyltransferase (TIGR) [Desulfovibrio vulgaris Hildenborough]	DVU1283	4570000000	3600000000	2980000000	506357000	3760000000	4660000000	5280000000	4190000000	5840000000	32.0895	31.7453	31.4727	28.9156	31.8081	32.1177	32.2979	31.9643	32.4433	1.77316	1.94407	2.12397	1.80922	2.0423	2.30697	2.45414	2.07109	2.52688	2.11687			1.8521	1.90122	2.09855	1.81871	1.99859	2.27343	2.4774	2.11228	2.47233		1.8521	1.90122	2.09855	1.81871	1.99859	2.27343	2.4774
VIMSS206725	VIMSS206725 priA primosomal protein n (TIGR) [Desulfovibrio vulgaris Hildenborough]	DVU1284	228000000	45700000	299000000	34407200	481000000	341000000	111000000	78000000	60100000	27.7645	25.4457	28.1556	25.0362	28.8415	28.3452	26.726	26.217	25.8409	-2.55193	-4.35559	-1.19312	-2.07015	-0.924323	-1.46552	-3.11776	-3.67624	-4.07558	-2.60336			-2.66553	-4.25957	-1.17884	-2.08102	-0.904538	-1.44421	-3.14731	-3.74935	-3.98759		-2.66553	-4.25957	-1.17884	-2.08102	-0.904538	-1.44421	-3.14731
VIMSS206726	VIMSS206726 Protein-coding gene response regulator (TIGR) [Desulfovibrio vulgaris Hildenborough]	DVU1285	0	0	0	3776910	0	0	0	0	0				21.8488									-5.25759						-5.25759						-5.28518							-6.63281	-6.55911	-6.51084	-5.28518	-6.50063	-6.28695	-6.28046
VIMSS206728	VIMSS206728 DsrO Periplasmic (Tat), binds 2[4Fe-4S] (Shelley Haveman) [Desulfovibrio vulgaris Hildenborough]	DVU1287	16000000000	3210000000	3460000000	978146000	3640000000	4480000000	6050000000	3100000000	2790000000	33.8974	31.5799	31.6881	29.8655	31.7613	32.0609	32.4943	31.5296	31.3776	3.58097	1.77865	2.33943	2.75911	1.99551	2.25014	2.65054	1.63641	1.46118	2.27244			3.74038	1.73944	2.31143	2.77359	1.95279	2.21743	2.67566	1.66895	1.42963		3.74038	1.73944	2.31143	2.77359	1.95279	2.21743	2.67566
VIMSS206729	VIMSS206729 DsrJ Periplasmic (Sec) triheme cytochrome c (Shelley Haveman) [Desulfovibrio vulgaris Hildenborough]	DVU1288	1340000000	1810000000	664000000	5086330	876000000	441000000	754000000	759000000	1660000000	30.3196	30.7533	29.3066	22.2782	29.7064	28.7162	29.49	29.4995	30.6285	0.0032014	0.952067	-0.0420861	-4.82817	-0.0594291	-1.09451	-0.353757	-0.393688	0.712097	-0.567142			0.00334392	0.931079	-0.0415823	-4.8535	-0.058157	-1.0786	-0.35711	-0.401518	0.696724		0.00334392	0.931079	-0.0415823	-4.8535	-0.058157	-1.0786	-0.35711
VIMSS206730	VIMSS206730 DsrK Cytoplasmic, binds 2 [4Fe-4S] (Shelley Haveman) [Desulfovibrio vulgaris Hildenborough]	DVU1289	9860000000	11800000000	8770000000	561440000	15100000000	14200000000	13300000000	13700000000	6250000000	33.1989	33.4581	33.0299	29.0646	33.8138	33.7252	33.6307	33.6735	32.5412	2.88256	3.65679	3.68124	1.95819	4.04804	3.91446	3.78696	3.78024	2.62477	3.37036			3.01088	3.57618	3.63717	1.96847	3.9614	3.85756	3.82285	3.85542	2.56811		3.01088	3.57618	3.63717	1.96847	3.9614	3.85756	3.82285
VIMSS206732	VIMSS206732 Protein-coding gene hypothetical protein (TIGR) [Desulfovibrio vulgaris Hildenborough]	DVU1291	95300000	91800000	68400000	79851300	46200000	116000000	191000000	121000000	126000000	26.506	26.452	26.0275	26.2508	25.4614	26.7895	27.509	26.8504	26.9088	-3.81041	-3.34929	-3.3212	-0.855549	-4.3044	-3.02116	-2.33475	-3.04278	-3.00759	-3.00524			-3.98004	-3.27545	-3.28145	-0.860039	-4.21226	-2.97725	-2.35688	-3.10329	-2.94266		-3.98004	-3.27545	-3.28145	-0.860039	-4.21226	-2.97725	-2.35688
VIMSS206736	VIMSS206736 sat sulfate adenylyltransferase (TIGR) [Desulfovibrio vulgaris Hildenborough]	DVU1295	68500000000	67100000000	50600000000	12580700000	68600000000	49100000000	51300000000	61500000000	67600000000	35.9954	35.9656	35.5584	33.5505	35.9975	35.515	35.5782	35.8399	35.9763	5.679	6.16432	6.20972	6.44413	6.2317	5.70429	5.73449	5.94665	6.05986	6.01935			5.93181	6.02843	6.1354	6.47795	6.09832	5.62137	5.78884	6.06492	5.92904		5.93181	6.02843	6.1354	6.47795	6.09832	5.62137	5.78884
VIMSS206739	VIMSS206739 rpsL ribosomal protein S12 (TIGR) [Desulfovibrio vulgaris Hildenborough]	DVU1298	4100000000	3610000000	3950000000	551072000	3900000000	4070000000	3500000000	5600000000	3970000000	31.933	31.7494	31.8792	29.0377	31.8608	31.9224	31.7047	32.3828	31.8865	1.61659	1.94808	2.53051	1.9313	2.09504	2.11167	1.86096	2.48957	1.97005	2.06153			1.68856	1.90513	2.50022	1.94144	2.0502	2.08097	1.8786	2.53908	1.92752		1.68856	1.90513	2.50022	1.94144	2.0502	2.08097	1.8786
VIMSS206740	VIMSS206740 rpsG ribosomal protein S7 (TIGR) [Desulfovibrio vulgaris Hildenborough]	DVU1299	14700000000	12100000000	28400000000	1968530000	8070000000	13000000000	7380000000	8630000000	10900000000	33.7751	33.4943	34.7252	30.8745	32.9099	33.5978	32.781	33.0067	33.3436	3.45871	3.69301	5.37648	3.76811	3.14414	3.78708	2.93723	3.1135	3.42717	3.63394			3.61268	3.6116	5.31213	3.78788	3.07684	3.73203	2.96507	3.17542	3.35318		3.61268	3.6116	5.31213	3.78788	3.07684	3.73203	2.96507
VIMSS206742	VIMSS206742 fusA-1 translation elongation factor G (TIGR) [Desulfovibrio vulgaris Hildenborough]	DVU1300	19700000000	16100000000	9620000000	2658460000	16800000000	16300000000	15000000000	13900000000	16400000000	34.1975	33.9063	33.1634	31.3079	33.9677	33.9242	33.8042	33.6944	33.933	3.88109	4.10507	3.8147	4.20158	4.20196	4.11344	3.9605	3.80115	4.01654	4.01067			4.05387	4.01457	3.76904	4.22363	4.11201	4.05364	3.99803	3.87675	3.92983		4.05387	4.01457	3.76904	4.22363	4.11201	4.05364	3.99803
VIMSS206744	VIMSS206744 rpsJ ribosomal protein S10 (TIGR) [Desulfovibrio vulgaris Hildenborough]	DVU1302	5740000000	4670000000	3620000000	946939000	4150000000	4650000000	4370000000	4410000000	4250000000	32.4184	32.1208	31.7533	29.8187	31.9505	32.1146	32.025	32.0381	31.9848	2.10202	2.3195	2.40465	2.71233	2.18468	2.30387	2.18124	2.14492	2.06838	2.26906			2.1956	2.26837	2.37587	2.72657	2.13792	2.27038	2.20191	2.18758	2.02372		2.1956	2.26837	2.37587	2.72657	2.13792	2.27038	2.20191
VIMSS206745	VIMSS206745 rplC ribosomal protein L3 (TIGR) [Desulfovibrio vulgaris Hildenborough]	DVU1303	9860000000	14100000000	18100000000	10459000000	8610000000	10000000000	13500000000	12000000000	33900000000	33.1989	33.715	34.0753	33.284	33.0034	33.2193	33.6522	33.4823	34.9806	2.88256	3.9137	4.72658	6.17766	3.23758	3.40857	3.80849	3.5891	5.06413	4.08982			3.01088	3.82742	4.67	6.21008	3.16828	3.35902	3.84459	3.66048	4.9548		3.01088	3.82742	4.67	6.21008	3.16828	3.35902	3.84459
VIMSS206746	VIMSS206746 rplD ribosomal protein L4 (TIGR) [Desulfovibrio vulgaris Hildenborough]	DVU1304	20400000000	12600000000	8370000000	1619650000	12000000000	4780000000	10600000000	12000000000	10100000000	34.2479	33.5527	32.9626	30.593	33.4823	32.1544	33.3033	33.4823	33.2336	3.93147	3.75143	3.61389	3.48667	3.71653	2.34365	3.4596	3.5891	3.3172	3.46773			4.10648	3.66873	3.57063	3.50497	3.63698	2.30958	3.49239	3.66048	3.24558		4.10648	3.66873	3.57063	3.50497	3.63698	2.30958	3.49239
VIMSS206747	VIMSS206747 rplW ribosomal protein L23 (TIGR) [Desulfovibrio vulgaris Hildenborough]	DVU1305	2760000000	2110000000	2960000000	832275000	3070000000	2560000000	1680000000	11500000000	2570000000	31.362	30.9746	31.463	29.6325	31.5156	31.2535	30.6458	33.4209	31.2591	1.04564	1.17332	2.11426	2.52612	1.74981	1.44278	0.802067	3.5277	1.34268	1.74715			1.09219	1.14745	2.08895	2.53938	1.71235	1.42181	0.809669	3.59786	1.3137		1.09219	1.14745	2.08895	2.53938	1.71235	1.42181	0.809669
VIMSS206748	VIMSS206748 rplB ribosomal protein L2 (TIGR) [Desulfovibrio vulgaris Hildenborough]	DVU1306	22800000000	19800000000	12800000000	4282620000	36500000000	14300000000	13800000000	7950000000	20000000000	34.4083	34.2048	33.5754	31.9958	35.0872	33.7353	33.6839	32.8883	34.2193	4.09193	4.40351	4.22673	4.88948	5.32139	3.92458	3.8402	2.99509	4.30284	4.22175			4.27409	4.30643	4.17614	4.91514	5.20749	3.86753	3.8766	3.05466	4.20995		4.27409	4.30643	4.17614	4.91514	5.20749	3.86753	3.8766
VIMSS206749	VIMSS206749 rpsS ribosomal protein S19 (TIGR) [Desulfovibrio vulgaris Hildenborough]	DVU1307	4130000000	2450000000	3440000000	873575000	1850000000	2700000000	1970000000	2530000000	2500000000	31.9435	31.1901	31.6798	29.7024	30.7849	31.3303	30.8755	31.2365	31.2193	1.62711	1.38886	2.33107	2.59599	1.01909	1.5196	1.0318	1.34328	1.30284	1.57329			1.69954	1.35824	2.30317	2.60962	0.99728	1.49751	1.04158	1.36999	1.27472		1.69954	1.35824	2.30317	2.60962	0.99728	1.49751	1.04158
VIMSS206750	VIMSS206750 rplV ribosomal protein L22 (TIGR) [Desulfovibrio vulgaris Hildenborough]	DVU1308	5730000000	3500000000	3220000000	1202920000	3990000000	2350000000	3370000000	3840000000	4440000000	32.4159	31.7047	31.5844	30.1639	31.8937	31.13	31.6501	31.8385	32.0479	2.0995	1.90343	2.23572	3.05753	2.12796	1.3193	1.80635	1.94525	2.13147	2.06961			2.19297	1.86147	2.20896	3.07358	2.08241	1.30012	1.82348	1.98393	2.08546		2.19297	1.86147	2.20896	3.07358	2.08241	1.30012	1.82348
VIMSS206751	VIMSS206751 rpsC ribosomal protein S3 (TIGR) [Desulfovibrio vulgaris Hildenborough]	DVU1309	12800000000	17700000000	7130000000	2605050000	16800000000	18200000000	15600000000	16000000000	14400000000	33.5754	34.043	32.7313	31.2787	33.9677	34.0832	33.8608	33.8974	33.7453	3.25904	4.24175	3.38256	4.1723	4.20196	4.27251	4.01708	4.00414	3.82891	3.93114			3.40412	4.14825	3.34207	4.1942	4.11201	4.2104	4.05515	4.08377	3.74625		3.40412	4.14825	3.34207	4.1942	4.11201	4.2104	4.05515
VIMSS206752	VIMSS206752 rplP ribosomal protein L16 (TIGR) [Desulfovibrio vulgaris Hildenborough]	DVU1310	4370000000	2360000000	1860000000	687213000	4130000000	2240000000	2370000000	4710000000	3410000000	32.025	31.1361	30.7927	29.3562	31.9435	31.0609	31.1422	32.1331	31.6671	1.7086	1.33486	1.44396	2.24982	2.17771	1.25014	1.29849	2.23987	1.75069	1.71713			1.78466	1.30544	1.42668	2.26163	2.1311	1.23196	1.3108	2.28441	1.71289		1.78466	1.30544	1.42668	2.26163	2.1311	1.23196	1.3108
VIMSS206753	VIMSS206753 rpmC ribosomal protein L29 (TIGR) [Desulfovibrio vulgaris Hildenborough]	DVU1311	3660000000	2640000000	2190000000	585092000	1680000000	2080000000	1940000000	2620000000	2510000000	31.7692	31.2979	31.0283	29.1241	30.6458	30.9539	30.8534	31.2869	31.225	1.45281	1.49661	1.67959	2.01773	0.880029	1.14322	1.00966	1.39371	1.3086	1.37577			1.51749	1.46362	1.65949	2.02831	0.861192	1.1266	1.01923	1.42142	1.28035		1.51749	1.46362	1.65949	2.02831	0.861192	1.1266	1.01923
VIMSS206754	VIMSS206754 rpsQ ribosomal protein S17 (TIGR) [Desulfovibrio vulgaris Hildenborough]	DVU1312	12400000000	7250000000	5880000000	843370000	3870000000	3140000000	2930000000	7860000000	2970000000	33.5296	32.7553	32.4532	29.6516	31.8497	31.5481	31.4483	32.8719	31.4678	3.21324	2.95406	3.10447	2.54523	2.0839	1.7374	1.60451	2.97867	1.55138	2.41921			3.35628	2.88894	3.06732	2.55858	2.0393	1.71215	1.61971	3.03791	1.51789		3.35628	2.88894	3.06732	2.55858	2.0393	1.71215	1.61971
VIMSS206755	VIMSS206755 rplN ribosomal protein L14 (TIGR) [Desulfovibrio vulgaris Hildenborough]	DVU1313	5910000000	3210000000	2510000000	972081000	2700000000	3490000000	2950000000	2830000000	3160000000	32.4605	31.5799	31.225	29.8565	31.3303	31.7006	31.4581	31.3982	31.5573	2.14413	1.77865	1.87635	2.75014	1.56453	1.88987	1.61432	1.50494	1.64084	1.86264			2.23958	1.73944	1.85389	2.76457	1.53104	1.86239	1.62962	1.53487	1.60542		2.23958	1.73944	1.85389	2.76457	1.53104	1.86239	1.62962
VIMSS206756	VIMSS206756 rplX ribosomal protein L24 (TIGR) [Desulfovibrio vulgaris Hildenborough]	DVU1314	1250000000	1120000000	891000000	73910100	1020000000	467000000	1140000000	1170000000	1240000000	30.2193	30.0609	29.7309	26.1393	29.9259	28.7988	30.0864	30.1239	30.2077	-0.0971035	0.259576	0.382156	-0.967094	0.160137	-1.01187	0.24264	0.230649	0.291254	-0.0566281			-0.101426	0.253853	0.377582	-0.972168	0.15671	-0.997158	0.24494	0.235236	0.284966		-0.101426	0.253853	0.377582	-0.972168	0.15671	-0.997158	0.24494
VIMSS206757	VIMSS206757 rplE ribosomal protein L5 (TIGR) [Desulfovibrio vulgaris Hildenborough]	DVU1315	9410000000	9530000000	4510000000	1528550000	18000000000	7250000000	7200000000	18000000000	11300000000	33.1315	33.1498	32.0705	30.5095	34.0673	32.7553	32.7453	34.0673	33.3956	2.81516	3.34855	2.72179	3.40315	4.30149	2.94462	2.9016	4.17407	3.47916	3.34329			2.94049	3.27474	2.68921	3.42101	4.20942	2.90182	2.9291	4.25708	3.40406		2.94049	3.27474	2.68921	3.42101	4.20942	2.90182	2.9291
VIMSS206758	VIMSS206758 rpsN ribosomal protein S14 (TIGR) [Desulfovibrio vulgaris Hildenborough]	DVU1316	0	82900000	99900000	47796400	238000000	564000000	111000000	69300000	157000000		26.3049	26.574	25.5104	27.8264	29.0711	26.726	26.0464	27.2262		-3.49641	-2.77471	-1.59596	-1.9394	-0.739594	-3.11776	-3.84686	-2.69025	-2.52512				-3.41933	-2.7415	-1.60434	-1.89789	-0.728843	-3.14731	-3.92336	-2.63217		-6.88234	-3.41933	-2.7415	-1.60434	-1.89789	-0.728843	-3.14731
VIMSS206759	VIMSS206759 rpsH ribosomal protein S8 (TIGR) [Desulfovibrio vulgaris Hildenborough]	DVU1317	13100000000	8170000000	6500000000	496640000	9080000000	8790000000	3370000000	8240000000	8950000000	33.6088	32.9277	32.5978	28.8876	33.08	33.0332	31.6501	32.94	33.0592	3.29246	3.12641	3.2491	1.78126	3.31426	3.2225	1.80635	3.04678	3.1428	2.88688			3.43903	3.05749	3.21021	1.79061	3.24332	3.17566	1.82348	3.10738	3.07495		3.43903	3.05749	3.21021	1.79061	3.24332	3.17566	1.82348
VIMSS206760	VIMSS206760 rplF ribosomal protein L6 (TIGR) [Desulfovibrio vulgaris Hildenborough]	DVU1318	10500000000	9570000000	4970000000	1186730000	10800000000	9220000000	8080000000	7950000000	10100000000	33.2897	33.1559	32.2106	30.1443	33.3303	33.1021	32.9117	32.8883	33.2336	2.97329	3.3546	2.8619	3.03798	3.56453	3.29141	3.06796	2.99509	3.3172	3.16266			3.10565	3.28065	2.82765	3.05392	3.48823	3.24356	3.09704	3.05466	3.24558		3.10565	3.28065	2.82765	3.05392	3.48823	3.24356	3.09704
VIMSS206761	VIMSS206761 rplR ribosomal protein L18 (TIGR) [Desulfovibrio vulgaris Hildenborough]	DVU1319	3740000000	3250000000	2800000000	665064000	2520000000	2660000000	2690000000	2830000000	3240000000	31.8004	31.5978	31.3828	29.3089	31.2308	31.3088	31.325	31.3982	31.5933	1.48401	1.79652	2.03409	2.20256	1.46499	1.49806	1.48121	1.50494	1.67691	1.68259			1.55007	1.75691	2.00974	2.21411	1.43363	1.47629	1.49525	1.53487	1.64071		1.55007	1.75691	2.00974	2.21411	1.43363	1.47629	1.49525
VIMSS206762	VIMSS206762 rpsE ribosomal protein S5 (TIGR) [Desulfovibrio vulgaris Hildenborough]	DVU1320	15400000000	10100000000	7080000000	2354610000	9680000000	11000000000	7780000000	9790000000	10200000000	33.8422	33.2336	32.7211	31.1328	33.1724	33.3568	32.8571	33.1887	33.2479	3.52583	3.43236	3.37241	4.02648	3.40658	3.54607	3.01338	3.29545	3.33141	3.43888			3.68279	3.3567	3.33204	4.04761	3.33366	3.49452	3.04194	3.36099	3.25949		3.68279	3.3567	3.33204	4.04761	3.33366	3.49452	3.04194
VIMSS206763	VIMSS206763 rpmD ribosomal protein L30 (TIGR) [Desulfovibrio vulgaris Hildenborough]	DVU1321	1040000000	758000000	3040000000	340573000	2780000000	704000000	859000000	703000000	2780000000	29.9539	29.4976	31.5014	28.3434	31.3724	29.391	29.6781	29.3889	31.3724	-0.362448	-0.303653	2.15273	1.23703	1.60665	-0.419714	-0.165664	-0.504263	1.456	0.521852			-0.378583	-0.29696	2.12696	1.24352	1.57226	-0.413613	-0.167234	-0.514292	1.42457		-0.378583	-0.29696	2.12696	1.24352	1.57226	-0.413613	-0.167234
VIMSS206764	VIMSS206764 rplO ribosomal protein L15 (TIGR) [Desulfovibrio vulgaris Hildenborough]	DVU1322	11300000000	8980000000	5970000000	1969890000	8470000000	6420000000	8830000000	4800000000	5920000000	33.3956	33.0641	32.4751	30.8755	32.9797	32.5799	33.0398	32.1604	32.463	3.07922	3.26279	3.12639	3.76911	3.21393	2.76921	3.19602	2.26717	2.54651	3.02559			3.2163	3.19087	3.08897	3.78888	3.14514	2.72896	3.22631	2.31226	2.49154		3.2163	3.19087	3.08897	3.78888	3.14514	2.72896	3.22631
VIMSS206765	VIMSS206765 secY preprotein translocase, SecY subunit (TIGR) [Desulfovibrio vulgaris Hildenborough]	DVU1323	1050000000	0	0	0	132000000	63000000	77500000	0	0	29.9677				26.976	25.9088	26.2077			-0.348642				-2.78982	-3.90187	-3.63605			-2.6691			-0.364163				-2.73011	-3.84515	-3.67052				-0.364163	-6.39907	-6.45864	-6.74771	-2.73011	-3.84515	-3.67052
VIMSS206766	VIMSS206766 map methionine aminopeptidase, type I (TIGR) [Desulfovibrio vulgaris Hildenborough]	DVU1324	2870000000	1230000000	1940000000	57931400	1160000000	1450000000	1690000000	1990000000	1220000000	31.4184	30.196	30.8534	25.7878	30.1115	30.4334	30.6544	30.8901	30.1842	1.10202	0.394735	1.50472	-1.31852	0.345693	0.622692	0.810629	0.996909	0.267795	0.525185			1.15108	0.386033	1.48671	-1.32544	0.338293	0.61364	0.818313	1.01673	0.262013		1.15108	0.386033	1.48671	-1.32544	0.338293	0.61364	0.818313
VIMSS206768	VIMSS206768 rpsM ribosomal protein S13 (TIGR) [Desulfovibrio vulgaris Hildenborough]	DVU1326	7600000000	26700000000	2900000000	1131830000	6300000000	2670000000	3510000000	36900000000	4650000000	32.8234	34.6361	31.4334	30.076	32.5527	31.3142	31.7088	35.1029	32.1146	2.50697	4.83484	2.08471	2.96965	2.78692	1.50348	1.86508	5.20969	2.19814	2.88439			2.61857	4.72826	2.05976	2.98523	2.72727	1.48162	1.88275	5.3133	2.15069		2.61857	4.72826	2.05976	2.98523	2.72727	1.48162	1.88275
VIMSS206769	VIMSS206769 rpsK ribosomal protein S11 (TIGR) [Desulfovibrio vulgaris Hildenborough]	DVU1327	3530000000	7390000000	2190000000	826922000	9130000000	3490000000	7170000000	6500000000	6800000000	31.717	32.7829	31.0283	29.6232	33.088	31.7006	32.7393	32.5978	32.6629	1.40064	2.98165	1.67959	2.51681	3.32218	1.88987	2.89558	2.70458	2.74645	2.45971			1.46299	2.91592	1.65949	2.53002	3.25107	1.86239	2.92302	2.75837	2.68716		1.46299	2.91592	1.65949	2.53002	3.25107	1.86239	2.92302
VIMSS206770	VIMSS206770 rpsD ribosomal protein S4 (TIGR) [Desulfovibrio vulgaris Hildenborough]	DVU1328	31200000000	17400000000	18300000000	3794900000	20100000000	16100000000	20800000000	16900000000	19500000000	34.8608	34.0184	34.0911	31.8214	34.2265	33.9063	34.2759	33.9763	34.1828	4.54444	4.21709	4.74243	4.71505	4.46069	4.09563	4.43212	4.08309	4.26632	4.39521			4.74675	4.12413	4.68567	4.73979	4.36521	4.03609	4.47413	4.16429	4.17421		4.74675	4.12413	4.68567	4.73979	4.36521	4.03609	4.47413
VIMSS206771	VIMSS206771 rpoA DNA-directed RNA polymerase, alpha subunit (TIGR) [Desulfovibrio vulgaris Hildenborough]	DVU1329	10500000000	5990000000	3360000000	1229900000	7880000000	6720000000	5300000000	7190000000	6070000000	33.2897	32.4799	31.6458	30.1959	32.8755	32.6458	32.3033	32.7433	32.499	2.97329	2.67863	2.29712	3.08953	3.10976	2.8351	2.4596	2.85013	2.58261	2.76397			3.10565	2.61958	2.26963	3.10574	3.0432	2.79389	2.48291	2.90681	2.52686		3.10565	2.61958	2.26963	3.10574	3.0432	2.79389	2.48291
VIMSS206772	VIMSS206772 rplQ ribosomal protein L17 (TIGR) [Desulfovibrio vulgaris Hildenborough]	DVU1330	4700000000	3010000000	2950000000	1295890000	3810000000	2400000000	2990000000	2550000000	3570000000	32.13	31.4871	31.4581	30.2713	31.8271	31.1604	31.4775	31.2479	31.7333	1.81363	1.68584	2.10937	3.16493	2.06136	1.34967	1.63375	1.35464	1.81684	1.88778			1.89437	1.64868	2.08413	3.18154	2.01724	1.33005	1.64924	1.38158	1.77762		1.89437	1.64868	2.08413	3.18154	2.01724	1.33005	1.64924
VIMSS206773	VIMSS206773 DVU1331 transcriptional regulator, LysR family (TIGR) [Desulfovibrio vulgaris Hildenborough]	DVU1331	55400000	50600000	0	17742500	69900000	49500000	0	75200000	32400000	25.7234	25.5926		24.0807	26.0588	25.5609		26.1642	24.9495	-4.593	-4.20864		-3.02566	-3.707	-4.24979		-3.72898	-4.96695	-4.06857			-4.79747	-4.11586		-3.04153	-3.62765	-4.18801		-3.80314	-4.85972		-4.79747	-4.11586	-6.42982	-3.04153	-3.62765	-4.18801	-6.35255
VIMSS206774	VIMSS206774 selD selenide, water dikinase, selenocysteine-containing (TIGR) [Desulfovibrio vulgaris Hildenborough]	DVU1332	114000000	151000000	524000000	5795910	78200000	86500000	782000000	80700000	56400000	26.7645	27.17	28.965	22.4666	26.2207	26.3662	29.5426	26.2661	25.7492	-3.55193	-2.6313	-0.383702	-4.63976	-3.54512	-3.44452	-0.301153	-3.62715	-4.16725	-2.92132			-3.71005	-2.5733	-0.37911	-4.6641	-3.46924	-3.39445	-0.304008	-3.69928	-4.07728		-3.71005	-2.5733	-0.37911	-4.6641	-3.46924	-3.39445	-0.304008
VIMSS206776	VIMSS206776 tig trigger factor (TIGR) [Desulfovibrio vulgaris Hildenborough]	DVU1334	13500000000	14600000000	9810000000	1737990000	7130000000	12700000000	13500000000	10700000000	19700000000	33.6522	33.7652	33.1916	30.6948	32.7313	33.5641	33.6522	33.3169	34.1975	3.33586	3.96397	3.84291	3.58841	2.96547	3.7534	3.80849	3.42368	4.28104	3.66258			3.48436	3.87659	3.79692	3.60724	2.90199	3.69883	3.84459	3.49177	4.18862		3.48436	3.87659	3.79692	3.60724	2.90199	3.69883	3.84459
VIMSS206777	VIMSS206777 clpP ATP-dependent Clp protease, proteolytic subunit (TIGR) [Desulfovibrio vulgaris Hildenborough]	DVU1335	1120000000	5680000000	314000000	74811300	338000000	338000000	8400000000	4600000000	586000000	30.0609	32.4032	28.2262	26.1568	28.3324	28.3324	32.9677	32.099	29.1263	-0.255533	2.60197	-1.1225	-0.949609	-1.43334	-1.47827	3.124	2.20577	-0.790114	0.211375			-0.266908	2.54461	-1.10907	-0.954592	-1.40266	-1.45678	3.1536	2.24964	-0.773057		-0.266908	2.54461	-1.10907	-0.954592	-1.40266	-1.45678	3.1536
VIMSS206778	VIMSS206778 clpX ATP-dependent Clp protease, ATP-binding subunit ClpX (TIGR) [Desulfovibrio vulgaris Hildenborough]	DVU1336	3030000000	2120000000	1510000000	854229000	1500000000	2750000000	1880000000	2940000000	1780000000	31.4967	30.9814	30.4919	29.67	30.4823	31.3568	30.8081	31.4532	30.7292	1.18029	1.18014	1.14321	2.56369	0.716531	1.54607	0.964339	1.55996	0.812791	1.29633			1.23283	1.15413	1.12952	2.57714	0.701193	1.5236	0.973479	1.59098	0.795244		1.23283	1.15413	1.12952	2.57714	0.701193	1.5236	0.973479
VIMSS206779	VIMSS206779 lon ATP-dependent protease La (TIGR) [Desulfovibrio vulgaris Hildenborough]	DVU1337	17500000000	8220000000	7280000000	1341110000	7120000000	10500000000	42400000000	9740000000	9340000000	34.0266	32.9365	32.7613	30.3208	32.7292	33.2897	35.3033	33.1813	33.1208	3.71025	3.13522	3.4126	3.21442	2.96345	3.47896	5.4596	3.28806	3.20434	3.54076			3.87542	3.0661	3.37175	3.23129	2.90001	3.42838	5.51134	3.35345	3.13516		3.87542	3.0661	3.37175	3.23129	2.90001	3.42838	5.51134
VIMSS206784	VIMSS206784 znuB ATPase component of zinc ABC transporter (Dmitry Rodionov) [Desulfovibrio vulgaris Hildenborough]	DVU1342	206000000	316000000	587000000	0	638000000	771000000	621000000	212000000	665000000	27.6181	28.2353	29.1288		29.249	29.5222	29.21	27.6595	29.3088	-2.69832	-1.56593	-0.219909		-0.516804	-0.288559	-0.633729	-2.23372	-0.60766	-1.09558			-2.81844	-1.53141	-0.217277		-0.505741	-0.284364	-0.639735	-2.27815	-0.594542		-2.81844	-1.53141	-0.217277	-6.65923	-0.505741	-0.284364	-0.639735
VIMSS206785	VIMSS206785 znuA periplasmic component of zinc ABC transporter (Dmitry Rodionov) [Desulfovibrio vulgaris Hildenborough]	DVU1343	7590000000	1650000000	895000000	327338000	1080000000	1120000000	577000000	904000000	1460000000	32.8215	30.6198	29.7373	28.2862	30.0084	30.0609	29.104	29.7517	30.4433	2.50507	0.818543	0.388618	1.17984	0.242599	0.250137	-0.739751	-0.141465	0.526882	0.558942			2.61659	0.800498	0.383967	1.18603	0.237407	0.246501	-0.746762	-0.144279	0.515507		2.61659	0.800498	0.383967	1.18603	0.237407	0.246501	-0.746762
VIMSS206786	VIMSS206786 ispG 1-hydroxy-2-methyl-2-(E)-butenyl 4-diphosphate synthase (TIGR) [Desulfovibrio vulgaris Hildenborough]	DVU1344	2200000000	1920000000	971000000	295501000	2170000000	2580000000	1380000000	2390000000	2350000000	31.0349	30.8385	29.8549	28.1386	31.015	31.2647	30.362	31.1544	31.13	0.718472	1.03718	0.506202	1.03223	1.24926	1.45401	0.518274	1.26115	1.21357	0.998928			0.750456	1.01432	0.500143	1.03764	1.22252	1.43287	0.523187	1.28623	1.18738		0.750456	1.01432	0.500143	1.03764	1.22252	1.43287	0.523187
VIMSS206787	VIMSS206787 proS prolyl-tRNA synthetase (TIGR) [Desulfovibrio vulgaris Hildenborough]	DVU1345	4110000000	3800000000	2380000000	1088930000	3750000000	4170000000	4250000000	4560000000	4690000000	31.9365	31.8234	31.1483	30.0203	31.8042	31.9574	31.9848	32.0864	32.1269	1.62011	2.02208	1.79962	2.9139	2.03846	2.14669	2.14107	2.19317	2.2105	2.12062			1.69223	1.9775	1.77808	2.92919	1.99483	2.11548	2.16136	2.23679	2.16278		1.69223	1.9775	1.77808	2.92919	1.99483	2.11548	2.16136
VIMSS206788	VIMSS206788 xseA exodeoxyribonuclease VII, large subunit (TIGR) [Desulfovibrio vulgaris Hildenborough]	DVU1346	158000000	45400000	23700000	0	89300000	0	0	0	0	27.2353	25.4362	24.4984		26.4122					-3.08104	-4.36509	-4.85031		-3.35363					-3.91252			-3.21819	-4.26886	-4.79226		-3.28184						-3.21819	-4.26886	-4.79226	-6.7229	-3.28184	-6.32594	-6.27957
VIMSS206790	VIMSS206790 xseB exodeoxyribonuclease VII, small subunit (TIGR) [Desulfovibrio vulgaris Hildenborough]	DVU1348	68600000	16400000	0	8822520	0	66700000	82900000	0	29700000	26.0317	23.9672		23.0728		25.9912	26.3049		24.824	-4.28468	-5.83408		-4.0336		-3.81953	-3.53888		-5.09248	-4.43388			-4.47542	-5.70547		-4.05477		-3.76401	-3.57242		-4.98254		-4.47542	-5.70547	-6.3896	-4.05477	-6.37401	-3.76401	-3.57242
VIMSS206791	VIMSS206791 SelGGPS geranylgeranyl diphosphate synthase (TIGR) [Desulfovibrio vulgaris Hildenborough]	DVU1349	159000000	0	0	0	0	87000000	0	0	251000000	27.2445					26.3745			27.9031	-3.07193					-3.4362			-2.01333	-2.84049			-3.20869					-3.38625			-1.96986		-3.20869	-6.41062	-6.48375	-6.72915	-6.39709	-3.38625	-6.46887
VIMSS206792	VIMSS206792 dxs deoxyxylulose-5-phosphate synthase (TIGR) [Desulfovibrio vulgaris Hildenborough]	DVU1350	2910000000	2470000000	850000000	698300000	2510000000	1530000000	1950000000	1800000000	1610000000	31.4384	31.2019	29.6629	29.3793	31.225	30.5109	30.8608	30.7453	30.5844	1.12199	1.40059	0.314194	2.27291	1.45926	0.70017	1.01708	0.852137	0.667974	1.08959			1.17194	1.36971	0.310433	2.28484	1.42802	0.689992	1.02672	0.869084	0.653554		1.17194	1.36971	0.310433	2.28484	1.42802	0.689992	1.02672
VIMSS206794	VIMSS206794 DVU1352 6-pyruvoyl tetrahydrobiopterin synthase, putative (TIGR) [Desulfovibrio vulgaris Hildenborough]	DVU1352	3580000000	0	70300000	0	36800000	74000000	110000000	984000000	732000000	31.7373		26.067		25.1332	26.141	26.7129	29.8741	29.4473	1.42093		-3.28167		-4.63258	-3.66969	-3.13082	-0.0191297	-0.469171	-1.96888			1.48418		-3.24239		-4.53342	-3.61635	-3.16049	-0.0195101	-0.459042		1.48418	-6.53012	-3.24239	-6.81247	-4.53342	-3.61635	-3.16049
VIMSS206795	VIMSS206795 dnaE DNA polymerase III, alpha subunit (TIGR) [Desulfovibrio vulgaris Hildenborough]	DVU1353	6840000000	1720000000	738000000	399121000	2940000000	2250000000	5380000000	4150000000	746000000	32.6713	30.6798	29.459	28.5723	31.4532	31.0673	32.325	31.9505	29.4746	2.35496	0.878485	0.110352	1.46589	1.68738	1.25656	2.48121	2.05725	-0.441839	1.3167			2.4598	0.85912	0.109031	1.47358	1.65127	1.2383	2.50473	2.09816	-0.432301		2.4598	0.85912	0.109031	1.47358	1.65127	1.2383	2.50473
VIMSS206798	VIMSS206798 DVU1356 HD domain protein (TIGR) [Desulfovibrio vulgaris Hildenborough]	DVU1356	3670000000	131000000	105000000	270840000	2430000000	3030000000	4070000000	1310000000	178000000	31.7731	26.965	26.6458	28.0129	31.1783	31.4967	31.9224	30.2869	27.4073	1.45675	-2.83628	-2.70288	0.906504	1.41252	1.68596	2.07863	0.393707	-2.50914	-0.0126919			1.5216	-2.77376	-2.67053	0.91126	1.38229	1.66145	2.09834	0.401537	-2.45497		1.5216	-2.77376	-2.67053	0.91126	1.38229	1.66145	2.09834
VIMSS206801	VIMSS206801 Protein-coding gene hypothetical protein (TIGR) [Desulfovibrio vulgaris Hildenborough]	DVU1359	331000000	0	254000000	0	21400000	0	0	127000000	0	28.3023		27.9203		24.3511			26.9203		-2.01413		-1.42844		-5.41468			-2.97296		-2.95755			-2.10379		-1.41134		-5.29878			-3.03208			-2.10379	-6.42894	-1.41134	-6.69248	-5.29878	-6.25551	-6.40425
VIMSS206802	VIMSS206802 galE UDP-glucose 4-epimerase (TIGR) [Desulfovibrio vulgaris Hildenborough]	DVU1360	1290000000	1120000000	197000000	319681000	1380000000	2000000000	2720000000	5320000000	2070000000	30.2647	30.0609	27.5536	28.2521	30.362	30.8974	31.341	32.3088	30.947	-0.0516605	0.259576	-1.79507	1.1457	0.596236	1.08664	1.49721	2.41557	1.03054	0.687193			-0.0539603	0.253853	-1.77359	1.15171	0.583474	1.07084	1.5114	2.46361	1.0083		-0.0539603	0.253853	-1.77359	1.15171	0.583474	1.07084	1.5114
VIMSS206803	VIMSS206803 lpxB lipid A disaccharide synthase (TIGR) [Desulfovibrio vulgaris Hildenborough]	DVU1361	1870000000	773000000	96400000	0	149000000	195000000	705000000	362000000	105000000	30.8004	29.5259	26.5225		27.1507	27.5389	29.393	28.4314	26.6458	0.484007	-0.275383	-2.82616		-2.61505	-2.27182	-0.450699	-1.4618	-3.27063	-1.58594			0.505553	-0.269312	-2.79234		-2.55907	-2.23879	-0.454971	-1.49087	-3.20002		0.505553	-0.269312	-2.79234	-6.80967	-2.55907	-2.23879	-0.454971
VIMSS206805	VIMSS206805 rfbD dTDP-4-dehydrorhamnose reductase (TIGR) [Desulfovibrio vulgaris Hildenborough]	DVU1363	49100000	13800000	1570000	0	7960000	13000000	48200000	7040000	54100000	25.5492	23.7182	20.5823		22.9243	23.632	25.5225	22.7471	25.6891	-4.76716	-6.08311	-8.76636		-6.84145	-6.17871	-4.32122	-7.14607	-4.22731	-6.04142			-4.97939	-5.94901	-8.66143		-6.69501	-6.08889	-4.36217	-7.28819	-4.13605		-4.97939	-5.94901	-8.66143	-6.60781	-6.69501	-6.08889	-4.36217
VIMSS206806	VIMSS206806 rfbB dTDP-glucose 4,6-dehydratase (TIGR) [Desulfovibrio vulgaris Hildenborough]	DVU1364	72500000	515000000	979000000	24538000	361000000	437000000	556000000	72200000	180000000	26.1115	28.94	29.8667	24.5485	28.4274	28.7031	29.0505	26.1055	27.4234	-4.20491	-0.861279	0.51804	-2.55785	-1.33836	-1.10766	-0.793237	-3.78772	-2.49302	-1.84733			-4.3921	-0.842292	0.511839	-2.57127	-1.30971	-1.09155	-0.800755	-3.86305	-2.4392		-4.3921	-0.842292	0.511839	-2.57127	-1.30971	-1.09155	-0.800755
VIMSS206807	VIMSS206807 DVU1365 heme-binding protein, putative (TIGR) [Desulfovibrio vulgaris Hildenborough]	DVU1365	156000000	275000000	226000000	5837170	0	0	0	0	0	27.217	28.0349	27.7517	22.4768						-3.09941	-1.76642	-1.59695	-4.62952						-2.77308			-3.23739	-1.72748	-1.57783	-4.65382							-3.23739	-1.72748	-1.57783	-4.65382	-6.37283	-6.37188	-6.23329
VIMSS206808	VIMSS206808 DVU1366 lipoprotein, putative (TIGR) [Desulfovibrio vulgaris Hildenborough]	DVU1366	1640000000	244000000	737000000	387957000	1090000000	1170000000	1240000000	1520000000	303000000	30.611	27.8623	29.4571	28.5313	30.0217	30.1239	30.2077	30.5014	28.1747	0.294664	-1.93897	0.108395	1.42496	0.255896	0.313147	0.363946	0.608211	-1.7417	-0.0346052			0.307782	-1.89623	0.107098	1.43244	0.250419	0.308595	0.367396	0.620307	-1.7041		0.307782	-1.89623	0.107098	1.43244	0.250419	0.308595	0.367396
VIMSS206809	VIMSS206809 DVU1368 rhodanese-like domain protein (TIGR) [Desulfovibrio vulgaris Hildenborough]	DVU1368	6080000000	6390000000	2100000000	618774000	3740000000	2570000000	3900000000	2960000000	3560000000	32.5014	32.5732	30.9677	29.2048	31.8004	31.2591	31.8608	31.463	31.7292	2.18504	2.77189	1.61905	2.09848	2.03461	1.44841	2.01708	1.56974	1.81279	1.95079			2.28231	2.71079	1.59967	2.10949	1.99106	1.42735	2.0362	1.60096	1.77366		2.28231	2.71079	1.59967	2.10949	1.99106	1.42735	2.0362
VIMSS206812	VIMSS206812 DVU1370 hypothetical protein (TIGR) [Desulfovibrio vulgaris Hildenborough]	DVU1370	1950000000	1510000000	1290000000	413440000	1330000000	1020000000	1170000000	1300000000	1810000000	30.8608	30.4919	30.2647	28.6231	30.3088	29.9259	30.1239	30.2759	30.7533	0.544443	0.690625	0.91603	1.51674	0.542994	0.115208	0.280115	0.382652	0.836903	0.647301			0.56868	0.675401	0.905066	1.5247	0.531372	0.113533	0.28277	0.390262	0.818836		0.56868	0.675401	0.905066	1.5247	0.531372	0.113533	0.28277
VIMSS206813	VIMSS206813 DVU1371 HAD-superfamily hydrolase, subfamily IA (TIGR) [Desulfovibrio vulgaris Hildenborough]	DVU1371	382000000	74600000	0	0	20400000	38700000	93100000	0	0	28.509	26.1527			24.2821	25.2058	26.4723			-1.80739	-3.6486			-5.48372	-4.60488	-3.37147			-3.78321			-1.88785	-3.56817			-5.36634	-4.53795	-3.40342				-1.88785	-3.56817	-6.39246	-6.73557	-5.36634	-4.53795	-3.40342
VIMSS206815	VIMSS206815 divIVA cell-division initiation protein DivIVA (TIGR) [Desulfovibrio vulgaris Hildenborough]	DVU1373	2220000000	1300000000	634000000	97473100	1280000000	540000000	1090000000	728000000	500000000	31.0479	30.2759	29.2399	26.5385	30.2535	29.0084	30.0217	29.4394	28.8974	0.731528	0.474588	-0.108786	-0.567861	0.487712	-0.80233	0.177934	-0.45385	-1.01909	-0.120017			0.764094	0.464126	-0.107484	-0.570841	0.477272	-0.790667	0.179621	-0.462875	-0.997086		0.764094	0.464126	-0.107484	-0.570841	0.477272	-0.790667	0.179621
VIMSS206817	VIMSS206817 DVU1375 hypothetical protein (TIGR) [Desulfovibrio vulgaris Hildenborough]	DVU1375	8550000000	6360000000	1990000000	1416460000	5610000000	7060000000	6240000000	6930000000	8150000000	32.9933	32.5664	30.8901	30.3996	32.3854	32.717	32.5389	32.6902	32.9242	2.67689	2.7651	1.54143	3.29328	2.61957	2.90631	2.69515	2.797	3.00771	2.70027			2.79606	2.70415	1.52298	3.31056	2.5635	2.86406	2.7207	2.85262	2.94278		2.79606	2.70415	1.52298	3.31056	2.5635	2.86406	2.7207
VIMSS206818	VIMSS206818 ilvB-2 acetolactate synthase, large subunit, biosynthetic type (TIGR) [Desulfovibrio vulgaris Hildenborough]	DVU1376	7890000000	5540000000	4000000000	506817000	7160000000	3790000000	4070000000	4870000000	7200000000	32.8774	32.3672	31.8974	28.9169	32.7373	31.8196	31.9224	32.1813	32.7453	2.56099	2.56596	2.54866	1.81053	2.97153	2.00884	2.07863	2.28806	2.82891	2.4069			2.675	2.5094	2.51815	1.82003	2.90792	1.97964	2.09834	2.33357	2.76784		2.675	2.5094	2.51815	1.82003	2.90792	1.97964	2.09834
VIMSS206819	VIMSS206819 ilvN-2 acetolactate synthase, small subunit (TIGR) [Desulfovibrio vulgaris Hildenborough]	DVU1377	239000000	192000000	47300000	71075700	103000000	238000000	218000000	332000000	560000000	27.8324	27.5165	25.4953	26.0829	26.6181	27.8264	27.6998	28.3066	29.0609	-2.48395	-2.28474	-3.85336	-1.02351	-3.14772	-1.98433	-2.14399	-1.5866	-0.855588	-2.15153			-2.59453	-2.23438	-3.80724	-1.02888	-3.08034	-1.95548	-2.16431	-1.61816	-0.837117		-2.59453	-2.23438	-3.80724	-1.02888	-3.08034	-1.95548	-2.16431
VIMSS206820	VIMSS206820 ilvC ketol-acid reductoisomerase (TIGR) [Desulfovibrio vulgaris Hildenborough]	DVU1378	33500000000	23600000000	15800000000	3342250000	20300000000	21200000000	21600000000	25200000000	27700000000	34.9634	34.4581	33.8792	31.6382	34.2408	34.3033	34.3303	34.5527	34.6892	4.64706	4.65679	4.53051	4.53181	4.47498	4.49263	4.48657	4.65949	4.77273	4.58362			4.85393	4.55413	4.47628	4.55559	4.37919	4.42732	4.52909	4.75216	4.66969		4.85393	4.55413	4.47628	4.55559	4.37919	4.42732	4.52909
VIMSS206824	VIMSS206824 DVU1382 HesB family selenoprotein (TIGR) [Desulfovibrio vulgaris Hildenborough]	DVU1382	2350000000	2100000000	1550000000	270573000	1310000000	1370000000	1190000000	1460000000	1880000000	31.13	30.9677	30.5296	28.0114	30.2869	30.3515	30.1483	30.4433	30.8081	0.813629	1.16647	1.18093	0.905081	0.521135	0.540815	0.304568	0.550108	0.891646	0.763819			0.84985	1.14075	1.16679	0.90983	0.50998	0.532953	0.307454	0.561049	0.872397		0.84985	1.14075	1.16679	0.90983	0.50998	0.532953	0.307454
VIMSS206827	VIMSS206827 pyrR pyrimidine operon regulatory protein (TIGR) [Desulfovibrio vulgaris Hildenborough]	DVU1384	431000000	247000000	32300000	82385900	346000000	131000000	215000000	336000000	150000000	28.6831	27.8799	24.945	26.2959	28.3662	26.965	27.6798	28.3239	27.1604	-1.63327	-1.92134	-4.40366	-0.810468	-1.39959	-2.84572	-2.16399	-1.56933	-2.75605	-2.16705			-1.70598	-1.87899	-4.35095	-0.814721	-1.36963	-2.80436	-2.1845	-1.60054	-2.69655		-1.70598	-1.87899	-4.35095	-0.814721	-1.36963	-2.80436	-2.1845
VIMSS206831	VIMSS206831 DVU1388 conserved hypothetical protein (TIGR) [Desulfovibrio vulgaris Hildenborough]	DVU1388	0	0	51000000	0	0	0	0	0	0			25.604									-3.7447							-3.7447					-3.69988								-6.63151	-6.31637	-3.69988	-6.83039	-6.32295	-6.44185	-6.30958
VIMSS206832	VIMSS206832 DVU1389 hypothetical protein (TIGR) [Desulfovibrio vulgaris Hildenborough]	DVU1389	0	421000000	0	16525100	0	0	554000000	3160000	0		28.6492		23.9782			29.0453	21.5915			-1.15203		-3.12821			-0.798436	-8.30172		-3.3451				-1.12664		-3.14462			-0.806004	-8.46682			-6.82505	-1.12664	-6.38908	-3.14462	-6.31139	-6.44988	-0.806004
VIMSS206833	VIMSS206833 DVU1390 hypothetical protein (TIGR) [Desulfovibrio vulgaris Hildenborough]	DVU1390	33800000	93400000	595000000	0	0	435000000	802000000	62700000	791000000	25.0105	26.4769	29.1483			28.6964	29.579	25.902	29.5591	-5.30586	-3.32436	-0.20038			-1.11427	-0.26472	-3.99125	-0.357337	-2.07974			-5.54207	-3.25107	-0.197981			-1.09808	-0.267229	-4.07063	-0.349623		-5.54207	-3.25107	-0.197981	-6.70275	-6.38513	-1.09808	-0.267229
VIMSS206835	VIMSS206835 Protein-coding gene NLP/P60 family protein (TIGR) [Desulfovibrio vulgaris Hildenborough]	DVU1392	105000000	25500000	12300000	0	0	32800000	0	0	9990000	26.6458	24.604	23.5522			24.9672			23.2521	-3.67057	-5.19728	-5.79654			-4.84352			-6.66439	-5.23446			-3.83397	-5.08271	-5.72716			-4.77311			-6.52051		-3.83397	-5.08271	-5.72716	-6.71498	-6.36727	-4.77311	-6.26578
VIMSS206840	VIMSS206840 bfr bacterioferritin (TIGR) [Desulfovibrio vulgaris Hildenborough]	DVU1397	4460000000	3320000000	2780000000	709792000	4510000000	3630000000	3200000000	3550000000	3720000000	32.0544	31.6285	31.3724	29.4028	32.0705	31.7573	31.5754	31.7252	31.7927	1.73801	1.82726	2.02374	2.29646	2.3047	1.94661	1.73168	1.83196	1.87622	1.95296			1.81538	1.78698	1.99952	2.30851	2.25536	1.91831	1.74809	1.86839	1.83571		1.81538	1.78698	1.99952	2.30851	2.25536	1.91831	1.74809
VIMSS206843	VIMSS206843 DVU1400 methyl-accepting chemotaxis protein (TIGR) [Desulfovibrio vulgaris Hildenborough]	DVU1400	1270000000	6170000000	651000000	184752000	1090000000	864000000	140000000	1850000000	2690000000	30.2422	32.5226	29.2781	27.461	30.0217	29.6865	27.0609	30.7849	31.325	-0.0742031	2.72135	-0.0706117	0.354653	0.255896	-0.124258	-2.7829	0.891665	1.40852	0.286679			-0.0775064	2.66136	-0.0697666	0.356514	0.250419	-0.122452	-2.80927	0.909398	1.37811		-0.0775064	2.66136	-0.0697666	0.356514	0.250419	-0.122452	-2.80927
VIMSS206846	VIMSS206846 cobO cob(I)alamin adenosyltransferase (TIGR) [Desulfovibrio vulgaris Hildenborough]	DVU1403	83900000	0	34800000	0	110000000	77300000	0	105000000	0	26.3222		25.0526		26.7129	26.204		26.6458		-3.99422		-4.29611		-3.05286	-3.60675		-3.2474		-3.63947			-4.17203		-4.24469		-2.98751	-3.55432		-3.31198			-4.17203	-6.38165	-4.24469	-6.65817	-2.98751	-3.55432	-6.47189
VIMSS206849	VIMSS206849 purM phosphoribosylformylglycinamidine cyclo-ligase (TIGR) [Desulfovibrio vulgaris Hildenborough]	DVU1406	1880000000	1300000000	851000000	194996000	1270000000	28200000000	1880000000	1240000000	1380000000	30.8081	30.2759	29.6646	27.5389	30.2422	34.715	30.8081	30.2077	30.362	0.491701	0.474588	0.31589	0.432507	0.476397	4.90426	0.964339	0.31448	0.445582	0.979972			0.51359	0.464126	0.312109	0.434777	0.466199	4.83297	0.973479	0.320734	0.435963		0.51359	0.464126	0.312109	0.434777	0.466199	4.83297	0.973479
VIMSS206850	VIMSS206850 DVU1408 hypothetical protein (TIGR) [Desulfovibrio vulgaris Hildenborough]	DVU1408	1210000000	1290000000	61900000	35404800	126000000	212000000	101000000	1070000000	119000000	30.1724	30.2647	25.8834	25.0774	26.9088	27.6595	26.5898	29.995	26.8264	-0.144025	0.463448	-3.46526	-2.02892	-2.85694	-2.15123	-3.25397	0.101751	-3.09005	-1.82502			-0.150436	0.453231	-3.42378	-2.03957	-2.79578	-2.11995	-3.28481	0.103774	-3.02334		-0.150436	0.453231	-3.42378	-2.03957	-2.79578	-2.11995	-3.28481
VIMSS206851	VIMSS206851 DVU1409 hypothetical protein (TIGR) [Desulfovibrio vulgaris Hildenborough]	DVU1409	110000000	0	0	8992940	0	0	0	0	0	26.7129			23.1004						-3.60346			-4.006						-3.80473			-3.76387			-4.02702							-3.76387	-6.50382	-6.39772	-4.02702	-6.26639	-6.19029	-6.22337
VIMSS206852	VIMSS206852 DVU1407 radical SAM domain protein (TIGR) [Desulfovibrio vulgaris Hildenborough]	DVU1407	832000000	306000000	2590000000	1975450	526000000	12200000000	2810000000	2470000000	789000000	29.632	28.189	31.2703	20.9137	28.9705	33.5062	31.3879	31.2019	29.5555	-0.684376	-1.61232	1.92161	-6.19261	-0.795297	3.69545	1.54418	1.30865	-0.360989	-0.130634			-0.714843	-1.57678	1.89861	-6.22511	-0.778274	3.64173	1.55881	1.33468	-0.353196		-0.714843	-1.57678	1.89861	-6.22511	-0.778274	3.64173	1.55881
VIMSS206854	VIMSS206854 thiC thiamine biosynthesis protein ThiC (TIGR) [Desulfovibrio vulgaris Hildenborough]	DVU1411	10500000000	5560000000	5460000000	1073800000	7280000000	7410000000	10200000000	6930000000	11800000000	33.2897	32.3724	32.3463	30.0001	32.7613	32.7868	33.2479	32.6902	33.4581	2.97329	2.57116	2.99756	2.89372	2.99551	2.97611	3.4041	2.797	3.54163	3.01667			3.10565	2.51448	2.96168	2.9089	2.93139	2.93285	3.43637	2.85262	3.46517		3.10565	2.51448	2.96168	2.9089	2.93139	2.93285	3.43637
VIMSS206855	VIMSS206855 DVU1412 D-isomer specific 2-hydroxyacid dehydrogenase family protein (TIGR) [Desulfovibrio vulgaris Hildenborough]	DVU1412	3350000000	2160000000	3840000000	107666000	3770000000	3130000000	2290000000	6660000000	3040000000	31.6415	31.0084	31.8385	26.682	31.8119	31.5435	31.0927	32.6329	31.5014	1.32513	1.20711	2.48977	-0.424374	2.04613	1.7328	1.24895	2.73966	1.58498	1.55002			1.38412	1.1805	2.45996	-0.426601	2.00234	1.70761	1.26079	2.79415	1.55077		1.38412	1.1805	2.45996	-0.426601	2.00234	1.70761	1.26079
VIMSS206857	VIMSS206857 DVU1414 sensory box/GGDEF domain/EAL domain protein (TIGR) [Desulfovibrio vulgaris Hildenborough]	DVU1414	0	0	0	0	0	0	0	1310000000	0								30.2869									0.393707		0.393707										0.401537			-6.60627	-6.30081	-6.39051	-6.56547	-6.50985	-6.20002	-6.21015
VIMSS206861	VIMSS206861 hydH sensory box histidine kinase (TIGR) [Desulfovibrio vulgaris Hildenborough]	DVU1418	11100000	109000000	489000000	187033	975000000	351000000	2330000	500000000	4790000	23.4041	26.6998	28.8653	17.5129	29.8608	28.3869	21.1519	28.8974	22.1916	-6.91233	-3.10152	-0.483435	-9.59343	0.0950422	-1.42382	-8.69185	-0.99586	-7.72485	-4.31467			-7.22005	-3.03315	-0.477649	-9.64377	0.0930079	-1.40312	-8.77423	-1.01566	-7.55808		-7.22005	-3.03315	-0.477649	-9.64377	0.0930079	-1.40312	-8.77423
VIMSS206862	VIMSS206862 atoC sigma-54 dependent transcriptional regulator/response regulator (TIGR) [Desulfovibrio vulgaris Hildenborough]	DVU1419	404000000	336000000	245000000	158744000	429000000	268000000	321000000	119000000	1520000000	28.5898	28.3239	27.8682	27.2421	28.6764	27.9977	28.258	26.8264	30.5014	-1.7266	-1.47739	-1.48049	0.135765	-1.08938	-1.81306	-1.58575	-3.06683	0.584985	-1.27986			-1.80347	-1.44482	-1.46277	0.136477	-1.06606	-1.7867	-1.60078	-3.12782	0.572356		-1.80347	-1.44482	-1.46277	0.136477	-1.06606	-1.7867	-1.60078
VIMSS206863	VIMSS206863 DVU1420 Hpt domain protein (TIGR) [Desulfovibrio vulgaris Hildenborough]	DVU1420	182000000	166000000	19700000	0	0	20300000	0	32300000	9940000	27.4394	27.3066	24.2317			24.275		24.945	23.2448	-2.87702	-2.49467	-5.117			-5.53574		-4.94818	-6.67162	-4.60737			-3.0051	-2.43967	-5.05576			-5.45527		-5.04659	-6.5276		-3.0051	-2.43967	-5.05576	-6.55432	-6.26074	-5.45527	-6.19418
VIMSS206865	VIMSS206865 DVU1421 hypothetical protein (TIGR) [Desulfovibrio vulgaris Hildenborough]	DVU1421	98600000	96000000	335000000	21627900	42500000	217000000	68500000	48400000	262000000	26.5551	26.5165	28.3196	24.3664	25.341	27.6931	26.0296	25.5285	27.965	-3.7613	-3.28474	-1.02911	-2.73997	-4.42483	-2.11759	-3.81415	-4.36471	-1.95145	-3.05421			-3.92874	-3.21233	-1.01679	-2.75435	-4.33011	-2.08681	-3.8503	-4.45151	-1.90932		-3.92874	-3.21233	-1.01679	-2.75435	-4.33011	-2.08681	-3.8503
VIMSS206866	VIMSS206866 DVU1422 OmpA family protein (TIGR) [Desulfovibrio vulgaris Hildenborough]	DVU1422	129000000000	85200000000	63900000000	14896800000	76600000000	68300000000	85300000000	61900000000	93800000000	36.9086	36.3101	35.8951	33.7943	36.1566	35.9912	36.3118	35.8492	36.4489	6.5922	6.50886	6.5464	6.68792	6.39084	6.18045	6.46808	5.95601	6.53243	6.42924			6.88566	6.36537	6.46805	6.72302	6.25404	6.09061	6.52938	6.07446	6.39141		6.88566	6.36537	6.46805	6.72302	6.25404	6.09061	6.52938
VIMSS206867	VIMSS206867 lpdA 2-oxoglutarate dehydrogenase, E3 component, lipoamide dehydrogenase (TIGR) [Desulfovibrio vulgaris Hildenborough]	DVU1423	1810000000	2190000000	1140000000	165803000	1520000000	200000000	55300000	509000000	383000000	30.7533	31.0283	30.0864	27.3049	30.5014	27.5754	25.7208	28.9231	28.5128	0.436958	1.22701	0.737693	0.198533	0.735639	-2.23529	-4.12297	-0.970122	-1.40367	-0.59958			0.45641	1.19996	0.728863	0.199575	0.719893	-2.2028	-4.16205	-0.989416	-1.37337		0.45641	1.19996	0.728863	0.199575	0.719893	-2.2028	-4.16205
VIMSS206868	VIMSS206868 gcvPB glycine cleavage system P protein, subunit 2 (TIGR) [Desulfovibrio vulgaris Hildenborough]	DVU1424	6470000000	3690000000	2180000000	482991000	3870000000	3610000000	2530000000	3800000000	6110000000	32.5911	31.781	31.0217	28.8474	31.8497	31.7494	31.2365	31.8234	32.5085	2.27473	1.9797	1.67299	1.74106	2.0839	1.93864	1.39274	1.93014	2.59209	1.95622			2.376	1.93606	1.65296	1.7502	2.0393	1.91046	1.40594	1.96852	2.53613		2.376	1.93606	1.65296	1.7502	2.0393	1.91046	1.40594
VIMSS206869	VIMSS206869 gcvPA glycine cleavage system P protein, subunit 1 (TIGR) [Desulfovibrio vulgaris Hildenborough]	DVU1425	2180000000	2740000000	1630000000	339208000	916000000	2270000000	1140000000	1110000000	932000000	31.0217	31.3515	30.6022	28.3376	29.7708	31.08	30.0864	30.0479	29.7958	0.705297	1.55025	1.25353	1.23123	0.00498761	1.26933	0.24264	0.1547	-0.120685	0.699032			0.736694	1.51608	1.23853	1.23769	0.00488085	1.25088	0.24494	0.157776	-0.118079		0.736694	1.51608	1.23853	1.23769	0.00488085	1.25088	0.24494
VIMSS206870	VIMSS206870 gcvH glycine cleavage system H protein (TIGR) [Desulfovibrio vulgaris Hildenborough]	DVU1426	0	0	106000000	66429100	236000000	0	163000000	0	0			26.6595	25.9853	27.8142		27.2803					-2.68921	-1.12105	-1.95157		-2.56345			-2.08132					-2.65702	-1.12693	-1.9098		-2.58775				-6.58694	-6.49744	-2.65702	-1.12693	-1.9098	-6.3755	-2.58775
VIMSS206871	VIMSS206871 DVU1427 response regulator (TIGR) [Desulfovibrio vulgaris Hildenborough]	DVU1427	384000000	272000000	330000000	186573000	2010000000	157000000	200000000	1820000000	158000000	28.5165	28.019	28.2979	27.4752	30.9045	27.2262	27.5754	30.7613	27.2353	-1.79985	-1.78224	-1.0508	0.368803	1.13876	-2.58452	-2.26832	0.868079	-2.68109	-1.08791			-1.87998	-1.74296	-1.03823	0.370738	1.11439	-2.54696	-2.28982	0.885342	-2.62321		-1.87998	-1.74296	-1.03823	0.370738	1.11439	-2.54696	-2.28982
VIMSS206872	VIMSS206872 pgm phosphoglucomutase, alpha-D-glucose phosphate-specific (TIGR) [Desulfovibrio vulgaris Hildenborough]	DVU1428	3880000000	3510000000	2480000000	177664000	3690000000	1870000000	2700000000	5810000000	2870000000	31.8534	31.7088	31.2077	27.4046	31.781	30.8004	31.3303	32.4359	31.4184	1.53703	1.90755	1.859	0.298214	2.01519	0.989677	1.48657	2.54268	1.50196	1.57087			1.60545	1.8655	1.83675	0.299779	1.97205	0.975291	1.50066	2.59325	1.46954		1.60545	1.8655	1.83675	0.299779	1.97205	0.975291	1.50066
VIMSS206873	VIMSS206873 DVU1429 GTP-binding protein (TIGR) [Desulfovibrio vulgaris Hildenborough]	DVU1429	2570000000	703000000	782000000	141234000	1600000000	813000000	3470000000	3690000000	5310000000	31.2591	29.3889	29.5426	27.0735	30.5754	29.5987	31.6923	31.781	32.3061	0.942737	-0.412327	0.193899	-0.0328498	0.80964	-0.212034	1.84854	1.88776	2.38963	0.823888			0.984705	-0.403237	0.191578	-0.0330222	0.79231	-0.208952	1.86606	1.9253	2.33804		0.984705	-0.403237	0.191578	-0.0330222	0.79231	-0.208952	1.86606
VIMSS206874	VIMSS206874 DVU1430 peptidase, M16 family (TIGR) [Desulfovibrio vulgaris Hildenborough]	DVU1430	3630000000	8130000000	3110000000	785358000	7600000000	4250000000	5580000000	4940000000	3410000000	31.7573	32.9206	31.5343	29.5488	32.8234	31.9848	32.3776	32.2019	31.6671	1.44094	3.11933	2.18557	2.44241	3.05757	2.1741	2.53387	2.30865	1.75069	2.33479			1.50508	3.05057	2.15941	2.45523	2.99212	2.1425	2.55789	2.35456	1.71289		1.50508	3.05057	2.15941	2.45523	2.99212	2.1425	2.55789
VIMSS206875	VIMSS206875 DVU1431 hpt domain protein/STAS domain protein (TIGR) [Desulfovibrio vulgaris Hildenborough]	DVU1431	493000000	1300000000	51700000	0	1140000000	286000000	0	39300000	489000000	28.877	30.2759	25.6237		30.0864	28.0914		25.228	28.8653	-1.43937	0.474588	-3.72503		0.320602	-1.71927		-4.66519	-1.05118	-1.68641			-1.50345	0.464126	-3.68045		0.313739	-1.69428		-4.75797	-1.02849		-1.50345	0.464126	-3.68045	-6.62385	0.313739	-1.69428	-6.40181
VIMSS206876	VIMSS206876 DVU1432 radical SAM domain protein (TIGR) [Desulfovibrio vulgaris Hildenborough]	DVU1432	3170000000	2300000000	1790000000	340713000	2530000000	2660000000	5330000000	1560000000	2900000000	31.5618	31.099	30.7373	28.344	31.2365	31.3088	32.3115	30.5389	31.4334	1.24545	1.29771	1.38862	1.23762	1.47071	1.49806	2.46774	0.645686	1.51697	1.41873			1.3009	1.2691	1.372	1.24411	1.43923	1.47629	2.49113	0.658527	1.48422		1.3009	1.2691	1.372	1.24411	1.43923	1.47629	2.49113
VIMSS206878	VIMSS206878 DVU1434 hypothetical protein (TIGR) [Desulfovibrio vulgaris Hildenborough]	DVU1434	1370000000	908000000	565000000	18695000	592000000	483000000	408000000	604000000	740000000	30.3515	29.7581	29.0737	24.1561	29.141	28.8474	28.604	29.17	29.463	0.0351443	-0.043159	-0.275018	-2.95021	-0.624763	-0.963266	-1.23975	-0.723239	-0.453489	-0.804195			0.0367088	-0.0422076	-0.271727	-2.96569	-0.61139	-0.949264	-1.2515	-0.737623	-0.443699		0.0367088	-0.0422076	-0.271727	-2.96569	-0.61139	-0.949264	-1.2515
VIMSS206882	VIMSS206882 DVU1438 cobyrinic acid a,c-diamide synthase family protein (TIGR) [Desulfovibrio vulgaris Hildenborough]	DVU1438	2310000000	648000000	1110000000	93889800	1690000000	1530000000	2010000000	3180000000	861000000	31.1052	29.2714	30.0479	26.4845	30.6544	30.5109	30.9045	31.5664	29.6814	0.788861	-0.529857	0.699218	-0.621897	0.888591	0.70017	1.0608	1.67317	-0.235001	0.491562			0.823979	-0.518177	0.690849	-0.62516	0.869571	0.689992	1.07086	1.70644	-0.229928		0.823979	-0.518177	0.690849	-0.62516	0.869571	0.689992	1.07086
VIMSS206884	VIMSS206884 rnc ribonuclease III (TIGR) [Desulfovibrio vulgaris Hildenborough]	DVU1440	585000000	220000000	138000000	50923600	126000000	11400000	204000000	76600000	152000000	29.1239	27.7129	27.0401	25.6018	26.9088	23.4425	27.604	26.1908	27.1795	-1.19252	-2.08835	-2.3086	-1.50453	-2.85694	-6.36818	-2.23975	-3.70237	-2.73694	-2.77758			-1.24561	-2.04231	-2.28097	-1.51243	-2.79578	-6.27561	-2.26098	-3.776	-2.67786		-1.24561	-2.04231	-2.28097	-1.51243	-2.79578	-6.27561	-2.26098
VIMSS206885	VIMSS206885 flaB1 flagellin (TIGR) [Desulfovibrio vulgaris Hildenborough]	DVU1441	2820000000	1350000000	1410000000	719863000	1910000000	1350000000	785000000	1530000000	1390000000	31.393	30.3303	30.393	29.4231	30.8309	30.3303	29.5481	30.5109	30.3724	1.07666	0.529036	1.04435	2.31679	1.06514	0.519598	-0.295629	0.617672	0.455998	0.814402			1.12459	0.517374	1.03185	2.32894	1.04234	0.512045	-0.298431	0.629956	0.446154		1.12459	0.517374	1.03185	2.32894	1.04234	0.512045	-0.298431
VIMSS206887	VIMSS206887 flgE flagellar hook protein FlgE (TIGR) [Desulfovibrio vulgaris Hildenborough]	DVU1443	7150000000	4450000000	3410000000	1888140000	4480000000	5710000000	3650000000	3680000000	3480000000	32.7353	32.0512	31.6671	30.8143	32.0609	32.4108	31.7652	31.7771	31.6964	2.41891	2.24988	2.31843	3.70796	2.29507	2.60013	1.9215	1.88385	1.78	2.35286			2.52659	2.20028	2.29068	3.72741	2.24594	2.56233	1.93971	1.92131	1.74157		2.52659	2.20028	2.29068	3.72741	2.24594	2.56233	1.93971
VIMSS206888	VIMSS206888 flgD basal-body rod modification protein FlgD (TIGR) [Desulfovibrio vulgaris Hildenborough]	DVU1444	254000000	0	0	61641000	220000000	0	0	0	0	27.9203			25.8774	27.7129					-2.39613			-1.22898	-2.05286					-1.89265			-2.5028			-1.23542	-2.00892						-2.5028	-6.29887	-6.34112	-1.23542	-2.00892	-6.34693	-6.1988
VIMSS206889	VIMSS206889 DVU1445 flagellar hook-length control domain protein (TIGR) [Desulfovibrio vulgaris Hildenborough]	DVU1445	3600000000	3450000000	2830000000	719948000	2550000000	3130000000	2790000000	2910000000	3750000000	31.7453	31.6839	31.3982	29.4233	31.2479	31.5435	31.3776	31.4384	31.8042	1.42897	1.88267	2.04946	2.31696	1.48207	1.7328	1.53387	1.54516	1.8878	1.7622			1.49258	1.84117	2.02493	2.32911	1.45034	1.70761	1.54841	1.57589	1.84705		1.49258	1.84117	2.02493	2.32911	1.45034	1.70761	1.54841
VIMSS206890	VIMSS206890 DVU1446 heptosyltransferase family protein (TIGR) [Desulfovibrio vulgaris Hildenborough]	DVU1446	6770000	0	0	0	0	0	0	0	0	22.6907									-7.62566									-7.62566			-7.96513										-7.96513	-6.56337	-6.44711	-6.74085	-6.42417	-6.21073	-6.33935
VIMSS206891	VIMSS206891 DVU1447 CgeB family protein (TIGR) [Desulfovibrio vulgaris Hildenborough]	DVU1447	5890000000	0	0	0	808000000	0	0	0	0	32.4556				29.5898					2.13924				-0.176005					0.981616			2.23447				-0.172237						2.23447	-6.45003	-6.53765	-6.71534	-0.172237	-6.29516	-6.25076
VIMSS206892	VIMSS206892 DVU1448 conserved hypothetical protein (TIGR) [Desulfovibrio vulgaris Hildenborough]	DVU1448	2460000000	1410000000	732000000	190241000	787000000	1750000000	614000000	2320000000	929000000	31.196	30.393	29.4473	27.5033	29.5518	30.7047	29.1937	31.1115	29.7911	0.879627	0.591772	0.0985744	0.396891	-0.213996	0.893994	-0.650083	1.21826	-0.125336	0.343301			0.918785	0.578727	0.0973945	0.398974	-0.209416	0.880998	-0.656245	1.24249	-0.12263		0.918785	0.578727	0.0973945	0.398974	-0.209416	0.880998	-0.656245
VIMSS206895	VIMSS206895 DVU1451 response regulator (TIGR) [Desulfovibrio vulgaris Hildenborough]	DVU1451	0	0	0	20478700	0	0	0	64800000	30800000				24.2876				25.9495	24.8764				-2.81874				-3.94372	-5.04001	-3.93416						-2.83353				-4.02215	-4.93121		-6.72461	-6.46768	-6.29641	-2.83353	-6.31576	-6.46295	-6.38609
VIMSS206897	VIMSS206897 fadD long-chain-fatty-acid--CoA ligase (TIGR) [Desulfovibrio vulgaris Hildenborough]	DVU1453	4730000000	1510000000	2380000000	410777000	2870000000	1810000000	1800000000	1100000000	1770000000	32.1392	30.4919	31.1483	28.6138	31.4184	30.7533	30.7453	30.0349	30.7211	1.82281	0.690625	1.79962	1.50742	1.65262	0.942628	0.901603	0.141644	0.804663	1.1404			1.90395	0.675401	1.77808	1.51533	1.61724	0.928926	0.910148	0.144461	0.787292		1.90395	0.675401	1.77808	1.51533	1.61724	0.928926	0.910148
VIMSS206898	VIMSS206898 ispD 2-C-methyl-D-erythritol 4-phosphate cytidylyltransferase (TIGR) [Desulfovibrio vulgaris Hildenborough]	DVU1454	2150000000	781000000	3130000000	139480000	43300000	600000000	7290000000	695000000	5930000000	31.0017	29.5407	31.5435	27.0555	25.3679	29.1604	32.7633	29.3724	32.4654	0.685305	-0.260529	2.19482	-0.050879	-4.39792	-0.650327	2.91952	-0.520775	2.54895	0.274241			0.715813	-0.254785	2.16855	-0.0511459	-4.30378	-0.640873	2.9472	-0.531132	2.49392		0.715813	-0.254785	2.16855	-0.0511459	-4.30378	-0.640873	2.9472
VIMSS206899	VIMSS206899 DVU1455 conserved hypothetical protein (TIGR) [Desulfovibrio vulgaris Hildenborough]	DVU1455	5430000000	4970000000	5590000000	1010820000	7100000000	4300000000	4260000000	4990000000	4820000000	32.3383	32.2106	32.3802	29.9129	32.7252	32.0017	31.9882	32.2164	32.1664	2.02192	2.40932	3.03151	2.80652	2.95939	2.19098	2.14446	2.32318	2.24995	2.45969			2.11193	2.35621	2.99522	2.82124	2.89604	2.15913	2.16478	2.36938	2.20137		2.11193	2.35621	2.99522	2.82124	2.89604	2.15913	2.16478
VIMSS206900	VIMSS206900 DVU1456 NIF3 family protein (TIGR) [Desulfovibrio vulgaris Hildenborough]	DVU1456	1630000000	1590000000	486000000	32346100	732000000	842000000	8490000000	693000000	379000000	30.6022	30.5664	28.8564	24.9471	29.4473	29.6492	32.9831	29.3683	28.4976	0.28584	0.765104	-0.492313	-2.15927	-0.318516	-0.161469	3.13937	-0.524933	-1.41882	-0.0983341			0.298565	0.748237	-0.48642	-2.1706	-0.311698	-0.159122	3.16913	-0.535372	-1.38819		0.298565	0.748237	-0.48642	-2.1706	-0.311698	-0.159122	3.16913
VIMSS206901	VIMSS206901 trxB thioredoxin reductase, putative (TIGR) [Desulfovibrio vulgaris Hildenborough]	DVU1457	1640000000	2580000000	1730000000	689309000	2560000000	2090000000	999000000	2420000000	1720000000	30.611	31.2647	30.6881	29.3606	31.2535	30.9609	29.8959	31.1724	30.6798	0.294664	1.46345	1.33943	2.25421	1.48771	1.15014	0.0521627	1.27915	0.763322	1.12047			0.307782	1.43119	1.3234	2.26604	1.45587	1.13342	0.0526571	1.30459	0.746843		0.307782	1.43119	1.3234	2.26604	1.45587	1.13342	0.0526571
VIMSS206902	VIMSS206902 DVU1458 chemotaxis protein CheZ, putative (TIGR) [Desulfovibrio vulgaris Hildenborough]	DVU1458	6490000000	3540000000	1470000000	430781000	2060000000	1310000000	1540000000	2230000000	1880000000	32.5956	31.7211	30.4532	28.6824	30.94	30.2869	30.5203	31.0544	30.8081	2.27919	1.91983	1.10447	1.57602	1.17421	0.476206	0.676536	1.16118	0.891646	1.25103			2.38065	1.8775	1.09126	1.58429	1.14908	0.469283	0.682949	1.18428	0.872397		2.38065	1.8775	1.09126	1.58429	1.14908	0.469283	0.682949
VIMSS206904	VIMSS206904 DVU1459 conserved domain protein (TIGR) [Desulfovibrio vulgaris Hildenborough]	DVU1459	0	0	282000000	0	539000000	362000000	0	557000000	38200000			28.0711		29.0057	28.4314		29.0531	25.1871			-1.27757		-0.760075	-1.3793		-0.840111	-4.72937	-1.79729					-1.26228		-0.743805	-1.35925		-0.856818	-4.62727		-6.82996	-6.49493	-1.26228	-6.80791	-0.743805	-1.35925	-6.45245
VIMSS206905	VIMSS206905 DVU1460 hypothetical protein (TIGR) [Desulfovibrio vulgaris Hildenborough]	DVU1460	1040000000	0	0	0	0	0	0	467000000	0	29.9539							28.7988		-0.362448							-1.09437		-0.728407			-0.378583							-1.11613			-0.378583	-6.57812	-6.2701	-6.56775	-6.27726	-6.17165	-6.46003
VIMSS206906	VIMSS206906 hemA glutamyl-tRNA reductase (TIGR) [Desulfovibrio vulgaris Hildenborough]	DVU1461	3580000000	2170000000	985000000	22213000	699000000	1310000000	2370000000	2790000000	1250000000	31.7373	31.015	29.8755	24.4049	29.3807	30.2869	31.1422	31.3776	30.2193	1.42093	1.21377	0.526854	-2.70146	-0.385068	0.476206	1.29849	1.48441	0.302842	0.404108			1.48418	1.18701	0.520548	-2.71564	-0.376825	0.469283	1.3108	1.51393	0.296304		1.48418	1.18701	0.520548	-2.71564	-0.376825	0.469283	1.3108
VIMSS206908	VIMSS206908 cysG-1 siroheme synthase, N-terminal domain protein (TIGR) [Desulfovibrio vulgaris Hildenborough]	DVU1463	43400000	14300000	31000000	48854600	36500000	183000000	87400000	68900000	38900000	25.3712	23.7695	24.8858	25.542	25.1214	27.4473	26.3811	26.038	25.2133	-4.94519	-6.03176	-4.46293	-1.56437	-4.64439	-2.36345	-3.46262	-3.85521	-4.70317	-4.00368			-5.16534	-5.8988	-4.40951	-1.57258	-4.54498	-2.32909	-3.49544	-3.93188	-4.60164		-5.16534	-5.8988	-4.40951	-1.57258	-4.54498	-2.32909	-3.49544
VIMSS206910	VIMSS206910 DVU1465 CgeB family protein (TIGR) [Desulfovibrio vulgaris Hildenborough]	DVU1465	26100000	50000000	10600000	70684700	233000000	13600000	93100000	376000000	16400000	24.6375	25.5754	23.3376	26.0749	27.7958	23.6971	26.4723	28.4862	23.9672	-5.67884	-4.22585	-6.01113	-1.03147	-1.97003	-6.11361	-3.37147	-1.40706	-5.94925	-3.97319			-5.93164	-4.13269	-5.93918	-1.03688	-1.92786	-6.02474	-3.40342	-1.43504	-5.82081		-5.93164	-4.13269	-5.93918	-1.03688	-1.92786	-6.02474	-3.40342
VIMSS206911	VIMSS206911 argB acetylglutamate kinase (TIGR) [Desulfovibrio vulgaris Hildenborough]	DVU1466	5040000000	3580000000	2240000000	728547000	2680000000	2990000000	2980000000	3240000000	3330000000	32.2308	31.7373	31.0609	29.4404	31.3196	31.4775	31.4727	31.5933	31.6329	1.91439	1.93604	1.71216	2.33408	1.5538	1.66678	1.62892	1.70013	1.71644	1.79586			1.99962	1.89336	1.69166	2.34633	1.52054	1.64256	1.64436	1.73395	1.67938		1.99962	1.89336	1.69166	2.34633	1.52054	1.64256	1.64436
VIMSS206912	VIMSS206912 hslU heat shock protein HslVU, ATPase subunit HslU (TIGR) [Desulfovibrio vulgaris Hildenborough]	DVU1467	6300000000	15400000000	2140000000	1451630000	7120000000	2270000000	2570000000	10900000000	3010000000	32.5527	33.8422	30.995	30.435	32.7292	31.08	31.2591	33.3436	31.4871	2.23632	4.04094	1.64627	3.32866	2.96345	1.26933	1.41537	3.4504	1.57068	2.43571			2.33588	3.95185	1.62657	3.34613	2.90001	1.25088	1.42879	3.51902	1.53677		2.33588	3.95185	1.62657	3.34613	2.90001	1.25088	1.42879
VIMSS206913	VIMSS206913 htrA peptidase/PDZ domain protein (TIGR) [Desulfovibrio vulgaris Hildenborough]	DVU1468	11900000000	6300000000	4910000000	1435530000	6280000000	5570000000	6500000000	10500000000	5580000000	33.4702	32.5527	32.1931	30.4189	32.5481	32.375	32.5978	33.2897	32.3776	3.15386	2.75143	2.84438	3.31257	2.78233	2.56432	2.75405	3.39646	2.46118	2.89117			3.29426	2.69077	2.81034	3.32996	2.72278	2.52704	2.78015	3.464	2.40805		3.29426	2.69077	2.81034	3.32996	2.72278	2.52704	2.78015
VIMSS206914	VIMSS206914 rpsA ribosomal protein S1, putative (TIGR) [Desulfovibrio vulgaris Hildenborough]	DVU1469	7570000000	6920000000	5840000000	1623940000	4970000000	6270000000	5610000000	9340000000	8300000000	32.8176	32.6881	32.4433	30.5969	32.2106	32.5458	32.3854	33.1208	32.9505	2.50126	2.88685	3.09463	3.49049	2.44481	2.7351	2.54161	3.22756	3.03402	2.88404			2.61261	2.82321	3.05759	3.50881	2.39248	2.69535	2.5657	3.29175	2.96853		2.61261	2.82321	3.05759	3.50881	2.39248	2.69535	2.5657
VIMSS206915	VIMSS206915 ppiC peptidyl-prolyl cis-trans isomerase C (TIGR) [Desulfovibrio vulgaris Hildenborough]	DVU1470	6520000000	4470000000	3560000000	1257980000	5950000000	5350000000	5250000000	4750000000	4750000000	32.6022	32.0576	31.7292	30.2285	32.4702	32.3169	32.2897	32.1453	32.1453	2.28584	2.25635	2.38054	3.1221	2.70446	2.50618	2.44592	2.25207	2.22884	2.4647			2.3876	2.20661	2.35204	3.13848	2.64657	2.46975	2.46911	2.29686	2.18072		2.3876	2.20661	2.35204	3.13848	2.64657	2.46975	2.46911
VIMSS206916	VIMSS206916 hspC heat shock protein, Hsp20 family (TIGR) [Desulfovibrio vulgaris Hildenborough]	DVU1471	650000000	209000000	0	3169880	0	2810000	0	89800000	9230000	29.2759	27.6389		21.596		21.4221		26.4202	23.1379	-1.04052	-2.16235		-5.51037		-8.38858		-3.473	-6.77854	-4.55889			-1.08684	-2.11468		-5.53928		-8.26664		-3.54207	-6.6322		-1.08684	-2.11468	-6.50577	-5.53928	-6.52679	-8.26664	-6.3447
VIMSS206921	VIMSS206921 DVU1475 PhoU family protein (TIGR) [Desulfovibrio vulgaris Hildenborough]	DVU1475	3900000000	3370000000	1190000000	142740000	1740000000	76200000	1890000000	93600000	1940000000	31.8608	31.6501	30.1483	27.0888	30.6964	26.1833	30.8157	26.48	30.8534	1.54444	1.84883	0.79962	-0.0175475	0.930655	-3.62743	0.971992	-3.41321	0.93697	-0.00285282			1.6132	1.80807	0.79005	-0.0176396	0.910735	-3.5747	0.981205	-3.48109	0.916743		1.6132	1.80807	0.79005	-0.0176396	0.910735	-3.5747	0.981205
VIMSS206927	VIMSS206927 DVU1479 conserved hypothetical protein (TIGR) [Desulfovibrio vulgaris Hildenborough]	DVU1479	576000000	0	0	0	184000000	0	65000000	0	106000000	29.1015				27.4551		25.9539		26.6595	-1.21489				-2.31065		-3.88981		-3.25695	-2.66808			-1.26897				-2.26119		-3.92668		-3.18664		-1.26897	-6.40672	-6.52408	-6.83464	-2.26119	-6.31143	-3.92668
VIMSS206931	VIMSS206931 DVU1483 tail fiber assembly protein	DVU1483	35500000	0	179000000	0	466000000	401000000	309000000	79500000	310000000	25.0813		27.4154		28.7958	28.579	28.203	26.2445	28.2077	-5.23507		-1.93331		-0.97003	-1.23169	-1.64072	-3.64876	-1.70875	-2.33833			-5.46812		-1.91017		-0.949267	-1.21378	-1.65627	-3.72133	-1.67186		-5.46812	-6.55163	-1.91017	-6.82039	-0.949267	-1.21378	-1.65627
VIMSS206937	VIMSS206937 DVU1490 tail tape measure protein, putative (TIGR) [Desulfovibrio vulgaris Hildenborough]	DVU1490	498000000	0	27400000	578840000	261000000	1290000000	188000000	0	1620000000	28.8916		24.7077	29.1086	27.9595	30.2647	27.4862		30.5933	-1.42481		-4.64102	2.00223	-1.80631	0.45401	-2.35759		0.676907	-1.0138			-1.48824		-4.58547	2.01273	-1.76765	0.44741	-2.37993		0.662294		-1.48824	-6.43223	-4.58547	2.01273	-1.76765	0.44741	-2.37993
VIMSS206969	VIMSS206969 DVU1520 hypothetical protein (TIGR) [Desulfovibrio vulgaris Hildenborough]	DVU1520	116000000	0	161000000	7568140	178000000	153000000	0	0	0	26.7895		27.2625	22.8515	27.4073	27.189				-3.52683		-2.08621	-4.25485	-2.35848	-2.62176				-2.96963			-3.68384		-2.06124	-4.27718	-2.308	-2.58365					-3.68384	-6.54708	-2.06124	-4.27718	-2.308	-2.58365	-6.31114
VIMSS206975	VIMSS206975 DVU1527 site-specific recombinase, phage integrase family (TIGR) [Desulfovibrio vulgaris Hildenborough]	DVU1527	42900000	0	0	13920700	0	0	0	53300000	0	25.3545			23.7307				25.6676		-4.96191			-3.37563				-4.22558		-4.18771			-5.1828			-3.39335				-4.30962			-5.1828	-6.41762	-6.41877	-3.39335	-6.49237	-6.44164	-6.2639
VIMSS206976	VIMSS206976 DVU1528 cytidine/deoxycytidylate deaminase family protein (TIGR) [Desulfovibrio vulgaris Hildenborough]	DVU1528	52700000	0	0	0	26700000	152000000	0	31800000	9610000	25.6513				24.6703	27.1795		24.9225	23.1961	-4.66508				-5.09545	-2.63122		-4.97069	-6.72033	-4.81655			-4.87276				-4.98638	-2.59297		-5.06954	-6.57526		-4.87276	-6.37959	-6.41367	-6.73714	-4.98638	-2.59297	-6.41361
VIMSS206977	VIMSS206977 DVU1529 decarboxylase family protein (TIGR) [Desulfovibrio vulgaris Hildenborough]	DVU1529	1320000000	1640000000	220000000	43072600	1090000000	1060000000	876000000	1030000000	478000000	30.2979	30.611	27.7129	25.3603	30.0217	29.9814	29.7064	29.94	28.8324	-0.0184937	0.809773	-1.63577	-1.74609	0.255896	0.170703	-0.137391	0.0467845	-1.084	-0.370955			-0.019317	0.791922	-1.61619	-1.75526	0.250419	0.168222	-0.138693	0.0477149	-1.0606		-0.019317	0.791922	-1.61619	-1.75526	0.250419	0.168222	-0.138693
VIMSS206978	VIMSS206978 DVU1530 metallo-beta-lactamase family protein (TIGR) [Desulfovibrio vulgaris Hildenborough]	DVU1530	5570000000	3190000000	4600000000	545581000	3020000000	2670000000	3750000000	6450000000	3210000000	32.375	31.5709	32.099	29.0232	31.4919	31.3142	31.8042	32.5867	31.5799	2.05865	1.76963	2.75029	1.91686	1.72612	1.50348	1.9605	2.69344	1.66349	2.00472			2.15029	1.73062	2.71737	1.92691	1.68917	1.48162	1.97908	2.747	1.62758		2.15029	1.73062	2.71737	1.92691	1.68917	1.48162	1.97908
VIMSS206979	VIMSS206979 DVU1531 methyltransferase, putative (TIGR) [Desulfovibrio vulgaris Hildenborough]	DVU1531	208000000	1060000000	828000000	123990000	200000000	71800000	37400000	149000000	168000000	27.632	29.9814	29.6251	26.8856	27.5754	26.0975	25.1565	27.1507	27.3239	-2.68438	0.180141	0.276361	-0.220713	-2.19036	-3.71323	-4.68721	-2.74248	-2.59255	-2.0416			-2.80388	0.17617	0.273054	-0.221872	-2.14348	-3.65926	-4.73164	-2.79702	-2.53659		-2.80388	0.17617	0.273054	-0.221872	-2.14348	-3.65926	-4.73164
VIMSS206980	VIMSS206980 coaD pantetheine-phosphate adenylyltransferase (TIGR) [Desulfovibrio vulgaris Hildenborough]	DVU1532	511000000	301000000	0	9902670	0	0	0	0	0	28.9287	28.1652		23.2394						-1.38764	-1.63609		-3.86698						-2.2969			-1.44941	-1.60002		-3.88727							-1.44941	-1.60002	-6.36425	-3.88727	-6.27288	-6.3313	-6.2682
VIMSS206981	VIMSS206981 miaA tRNA delta(2)-isopentenylpyrophosphate transferase (TIGR) [Desulfovibrio vulgaris Hildenborough]	DVU1533	0	0	0	0	0	0	57100000	0	0							25.767									-4.07676			-4.07676									-4.1154				-6.68052	-6.30543	-6.53364	-6.63773	-6.2836	-6.18972	-4.1154
VIMSS206985	VIMSS206985 DVU1537 lipoprotein, putative (TIGR) [Desulfovibrio vulgaris Hildenborough]	DVU1537	13200000000	8540000000	7730000000	1451860000	8970000000	8430000000	10100000000	8290000000	9320000000	33.6198	32.9916	32.8478	30.4353	33.0625	32.9729	33.2336	32.9487	33.1177	3.30343	3.19031	3.49913	3.32889	3.29668	3.16217	3.38989	3.05551	3.20124	3.2697			3.45049	3.11998	3.45725	3.34636	3.22611	3.1162	3.42202	3.11628	3.13213		3.45049	3.11998	3.45725	3.34636	3.22611	3.1162	3.42202
VIMSS206988	VIMSS206988 purU formyltetrahydrofolate deformylase (TIGR) [Desulfovibrio vulgaris Hildenborough]	DVU1540	2640000000	316000000	65300000	7783520	9690000	30900000	14700000	1200000000	42800000	31.2979	28.2353	25.9606	22.892	23.2081	24.8811	23.8093	30.1604	25.3511	0.981506	-1.56593	-3.38811	-4.21437	-6.55772	-4.92961	-6.03443	0.267175	-4.56533	-3.33409			1.0252	-1.53141	-3.34756	-4.23648	-6.41735	-4.85795	-6.09163	0.272488	-4.46678		1.0252	-1.53141	-3.34756	-4.23648	-6.41735	-4.85795	-6.09163
VIMSS206991	VIMSS206991 hrpB ATP-dependent helicase HrpB (TIGR) [Desulfovibrio vulgaris Hildenborough]	DVU1543	1570000000	0	1230000000	0	0	0	0	186000000	0	30.5481		30.196					27.4707		0.231733		0.847317					-2.42249		-0.447812			0.242049		0.837175					-2.47066			0.242049	-6.53988	0.837175	-6.65831	-6.35261	-6.32546	-6.23407
VIMSS206992	VIMSS206992 Protein-coding gene mechanosensitive ion channel family protein (TIGR) [Desulfovibrio vulgaris Hildenborough]	DVU1544	2090000000	2110000000	1190000000	359055000	1990000000	1980000000	1650000000	2410000000	1930000000	30.9609	30.9746	30.1483	28.4196	30.8901	30.8829	30.6198	31.1664	30.846	0.644471	1.17332	0.79962	1.31327	1.12434	1.07214	0.776072	1.27317	0.929514	1.01177			0.673161	1.14745	0.79005	1.32016	1.10027	1.05655	0.783428	1.29849	0.909448		0.673161	1.14745	0.79005	1.32016	1.10027	1.05655	0.783428
VIMSS206993	VIMSS206993 DVU1545 hemolysin-type calcium-binding repeat/calx-beta domain protein (TIGR) [Desulfovibrio vulgaris Hildenborough]	DVU1545	3520000000	3630000000	2210000000	933359000	3530000000	3520000000	0	0	0	31.7129	31.7573	31.0414	29.7979	31.717	31.7129				1.39654	1.95605	1.69271	2.69149	1.95124	1.90221				1.93171			1.45871	1.91293	1.67244	2.70562	1.90947	1.87456					1.45871	1.91293	1.67244	2.70562	1.90947	1.87456	-6.28379
VIMSS206995	VIMSS206995 DVU1547 sensory box protein (TIGR) [Desulfovibrio vulgaris Hildenborough]	DVU1547	0	0	0	0	300000000	0	0	1050000000	0					28.1604			29.9677						-1.6054			0.0745295		-0.765434							-1.57103			0.0760117			-6.64709	-6.39699	-6.29192	-6.77104	-1.57103	-6.23227	-6.46748
VIMSS206999	VIMSS206999 DVU1551 HD domain protein (TIGR) [Desulfovibrio vulgaris Hildenborough]	DVU1551	0	12100000	0	0	0	0	0	0	0		23.5285									-6.27277								-6.27277				-6.13449									-6.65224	-6.13449	-6.42099	-6.81423	-6.35217	-6.17486	-6.44524
VIMSS207007	VIMSS207007 mop aldehyde oxidoreductase (TIGR) [Desulfovibrio vulgaris Hildenborough]	DVU1559	1650000000	804000000	198000000	1940060	4280000000	626000000	144000000	27700000	35100000	30.6198	29.5826	27.5609	20.8877	31.995	29.2216	27.1015	24.7234	25.065	0.303434	-0.218656	-1.78777	-6.21869	2.22918	-0.589127	-2.74225	-5.16983	-4.85147	-2.11613			0.316942	-0.213836	-1.76637	-6.25132	2.18146	-0.580563	-2.76824	-5.27264	-4.74674		0.316942	-0.213836	-1.76637	-6.25132	2.18146	-0.580563	-2.76824
VIMSS207010	VIMSS207010 DVU1561 molybdenum-binding protein, HTH domain (TIGR) [Desulfovibrio vulgaris Hildenborough]	DVU1561	0	324000000	181000000	17023300	0	0	0	0	0		28.2714	27.4314	24.021							-1.52986	-1.91728	-3.08535						-2.1775				-1.49613	-1.89433	-3.10154							-6.65461	-1.49613	-1.89433	-3.10154	-6.52405	-6.19826	-6.44085
VIMSS207011	VIMSS207011 DVU1562 HAMP domain protein (TIGR) [Desulfovibrio vulgaris Hildenborough]	DVU1562	0	0	0	0	0	91400000	0	0	0						26.4457									-3.36502				-3.36502								-3.31611					-6.76677	-6.31138	-6.42048	-6.76553	-6.47516	-3.31611	-6.2995
VIMSS207012	VIMSS207012 DVU1563 sensory box histidine kinase/response regulator (TIGR) [Desulfovibrio vulgaris Hildenborough]	DVU1563	0	0	0	0	0	0	148000000	0	0							27.141									-2.70272			-2.70272									-2.72834				-6.606	-6.5653	-6.3694	-6.55237	-6.29998	-6.36202	-2.72834
VIMSS207017	VIMSS207017 DVU1567 hypothetical protein (TIGR) [Desulfovibrio vulgaris Hildenborough]	DVU1567	0	0	0	0	0	0	20900000	0	0							24.317									-5.52675			-5.52675									-5.57913				-6.71573	-6.29847	-6.41476	-6.7706	-6.31487	-6.45097	-5.57913
VIMSS207018	VIMSS207018 ftn ferritin (TIGR) [Desulfovibrio vulgaris Hildenborough]	DVU1568	5540000000	2970000000	2090000000	1289780000	2430000000	3700000000	4420000000	3130000000	3610000000	32.3672	31.4678	30.9609	30.2645	31.1783	31.7849	32.0414	31.5435	31.7494	2.05085	1.66654	1.61216	3.15812	1.41252	1.97416	2.19765	1.6503	1.83291	1.95058			2.14215	1.6298	1.59287	3.17469	1.38229	1.94547	2.21848	1.68312	1.79334		2.14215	1.6298	1.59287	3.17469	1.38229	1.94547	2.21848
VIMSS207019	VIMSS207019 porA pyruvate ferredoxin oxidoreductase, alpha subunit (TIGR) [Desulfovibrio vulgaris Hildenborough]	DVU1569	7490000000	3970000000	4020000000	740550000	5240000000	4270000000	5580000000	3240000000	3550000000	32.8023	31.8865	31.9045	29.464	32.2869	31.9916	32.3776	31.5933	31.7252	2.48593	2.08522	2.55585	2.35766	2.52113	2.18087	2.53387	1.70013	1.80873	2.24771			2.5966	2.03925	2.52526	2.37003	2.46717	2.14917	2.55789	1.73395	1.76969		2.5966	2.03925	2.52526	2.37003	2.46717	2.14917	2.55789
VIMSS207020	VIMSS207020 porB pyruvate ferredoxin oxidoreductase, beta subunit (TIGR) [Desulfovibrio vulgaris Hildenborough]	DVU1570	4750000000	3150000000	1660000000	262345000	2780000000	1100000000	7110000000	3350000000	5510000000	32.1453	31.5527	30.6285	27.9669	31.3724	30.0349	32.7272	31.6415	32.3594	1.8289	1.75143	1.27984	0.860528	1.60665	0.224142	2.88346	1.7483	2.44297	1.62513			1.91031	1.71282	1.26452	0.865044	1.57226	0.220884	2.91079	1.78307	2.39023		1.91031	1.71282	1.26452	0.865044	1.57226	0.220884	2.91079
VIMSS207021	VIMSS207021 rho transcription termination factor Rho (TIGR) [Desulfovibrio vulgaris Hildenborough]	DVU1571	7190000000	1660000000	3360000000	497164000	3260000000	2920000000	2950000000	4410000000	3050000000	32.7433	30.6285	31.6458	28.8891	31.6022	31.4433	31.4581	32.0381	31.5062	2.42696	0.82726	2.29712	1.78278	1.83644	1.63261	1.61432	2.14492	1.58972	1.79468			2.535	0.809023	2.26963	1.79214	1.79713	1.60887	1.62962	2.18758	1.5554		2.535	0.809023	2.26963	1.79214	1.79713	1.60887	1.62962
VIMSS207022	VIMSS207022 DVU1572 transcriptional regulator, CarD family (TIGR) [Desulfovibrio vulgaris Hildenborough]	DVU1572	2820000000	1700000000	381000000	142194000	4790000000	1000000000	537000000	4070000000	747000000	31.393	30.6629	28.5052	27.0833	32.1574	29.8974	29.0003	31.9224	29.4765	1.07666	0.861612	-0.843478	-0.0230766	2.39159	0.0866387	-0.8434	2.02917	-0.439906	0.477313			1.12459	0.842618	-0.833383	-0.0231977	2.3404	0.0853793	-0.851394	2.06952	-0.43041		1.12459	0.842618	-0.833383	-0.0231977	2.3404	0.0853793	-0.851394
VIMSS207023	VIMSS207023 pth peptidyl-tRNA hydrolase (TIGR) [Desulfovibrio vulgaris Hildenborough]	DVU1573	0	0	0	0	848000000	0	0	355000000	0					29.6595			28.4032						-0.106296			-1.48997		-0.798132							-0.10402			-1.5196			-6.8598	-6.393	-6.4526	-6.70746	-0.10402	-6.44482	-6.47714
VIMSS207024	VIMSS207024 rplY ribosomal protein L25 (TIGR) [Desulfovibrio vulgaris Hildenborough]	DVU1574	16600000000	12900000000	10800000000	2624590000	11400000000	9120000000	10000000000	12500000000	9080000000	33.9505	33.5867	33.3303	31.2894	33.4083	33.0864	33.2193	33.5412	33.08	3.63408	3.78538	3.98162	4.18308	3.64253	3.27567	3.37553	3.648	3.16361	3.63217			3.79586	3.70193	3.93396	4.20503	3.56456	3.22806	3.40753	3.72055	3.09531		3.79586	3.70193	3.93396	4.20503	3.56456	3.22806	3.40753
VIMSS207025	VIMSS207025 prsA ribose-phosphate pyrophosphokinase (TIGR) [Desulfovibrio vulgaris Hildenborough]	DVU1575	7760000000	5850000000	3930000000	502309000	4940000000	4680000000	14100000000	5080000000	4360000000	32.8534	32.4458	31.8719	28.904	32.2019	32.1239	33.715	32.2422	32.0217	2.53703	2.64451	2.52319	1.79764	2.43608	2.31315	3.87123	2.34897	2.10524	2.50856			2.64997	2.58622	2.49299	1.80707	2.38393	2.27952	3.90792	2.39568	2.05979		2.64997	2.58622	2.49299	1.80707	2.38393	2.27952	3.90792
VIMSS207026	VIMSS207026 ispE 4-diphosphocytidyl-2C-methyl-D-erythritol kinase (TIGR) [Desulfovibrio vulgaris Hildenborough]	DVU1576	230000000	100000000	38600000	2653620	142000000	78000000	0	120000000	12200000	27.7771	26.5754	25.2021	21.3395	27.0813	26.217		26.8385	23.5404	-2.53933	-3.22585	-4.1466	-5.76683	-2.68447	-3.59374		-3.05475	-6.37606	-3.92345			-2.65237	-3.15474	-4.09697	-5.79709	-2.62701	-3.5415		-3.1155	-6.23841		-2.65237	-3.15474	-4.09697	-5.79709	-2.62701	-3.5415	-6.38884
VIMSS207029	VIMSS207029 DVU1578 TPR domain protein (TIGR) [Desulfovibrio vulgaris Hildenborough]	DVU1578	292000000	32800000	487000000	46799600	174000000	190000000	0	258000000	279000000	28.1214	24.9672	28.8593	25.48	27.3745	27.5014		27.9428	28.0557	-2.19499	-4.83408	-0.489348	-1.62637	-2.39127	-2.30929		-1.95042	-1.86075	-2.20707			-2.29271	-4.72752	-0.48349	-1.6349	-2.34009	-2.27572		-1.98921	-1.82058		-2.29271	-4.72752	-0.48349	-1.6349	-2.34009	-2.27572	-6.4325
VIMSS207030	VIMSS207030 cysS cysteinyl-tRNA synthetase (TIGR) [Desulfovibrio vulgaris Hildenborough]	DVU1579	3870000000	3960000000	1740000000	588780000	2840000000	3150000000	4540000000	2470000000	3070000000	31.8497	31.8829	30.6964	29.1332	31.4032	31.5527	32.08	31.2019	31.5156	1.5333	2.08158	1.34775	2.02679	1.63746	1.74199	2.2363	1.30865	1.59915	1.72366			1.60156	2.03569	1.33161	2.03743	1.60241	1.71667	2.25749	1.33468	1.56463		1.60156	2.03569	1.33161	2.03743	1.60241	1.71667	2.25749
VIMSS207031	VIMSS207031 rpiB ribose 5-phosphate isomerase, putative (TIGR) [Desulfovibrio vulgaris Hildenborough]	DVU1580	4470000000	1560000000	1900000000	266277000	2830000000	1000000000	2630000000	2400000000	606000000	32.0576	30.5389	30.8234	27.9884	31.3982	29.8974	31.2924	31.1604	29.1747	1.74124	0.737623	1.47466	0.881991	1.63237	0.0866387	1.44867	1.26717	-0.741697	0.94763			1.81876	0.721362	1.45701	0.886619	1.59743	0.0853793	1.4624	1.29238	-0.725685		1.81876	0.721362	1.45701	0.886619	1.59743	0.0853793	1.4624
VIMSS207032	VIMSS207032 DVU1581 hypothetical protein (TIGR) [Desulfovibrio vulgaris Hildenborough]	DVU1581	1000000000	992000000	898000000	71648200	418000000	330000000	663000000	814000000	1250000000	29.8974	29.8858	29.7421	26.0944	28.6389	28.2979	29.3044	29.6005	30.2193	-0.419032	0.0844888	0.393446	-1.01193	-1.12686	-1.51282	-0.539313	-0.292759	0.302842	-0.457994			-0.437686	0.0826263	0.388737	-1.01724	-1.10274	-1.49083	-0.544425	-0.298581	0.296304		-0.437686	0.0826263	0.388737	-1.01724	-1.10274	-1.49083	-0.544425
VIMSS207033	VIMSS207033 DVU1582 hypothetical protein (TIGR) [Desulfovibrio vulgaris Hildenborough]	DVU1582	3990000000	138000000	120000000	49475800	315000000	282000000	358000000	534000000	345000000	31.8937	27.0401	26.8385	25.5602	28.2308	28.0711	28.4154	28.9923	28.362	1.57736	-2.76118	-2.51023	-1.54614	-1.53501	-1.73959	-1.42836	-0.900948	-1.55442	-1.37761			1.64758	-2.70031	-2.48019	-1.55426	-1.50215	-1.71431	-1.4419	-0.918866	-1.52086		1.64758	-2.70031	-2.48019	-1.55426	-1.50215	-1.71431	-1.4419
VIMSS207034	VIMSS207034 DVU1583 TPR domain protein (TIGR) [Desulfovibrio vulgaris Hildenborough]	DVU1583	3920000000	880000000	1290000000	1049840000	4640000000	1790000000	1830000000	1240000000	1470000000	31.8682	29.7129	30.2647	29.9675	32.1115	30.7373	30.7692	30.2077	30.4532	1.55182	-0.0883478	0.91603	2.86116	2.34569	0.926598	0.92545	0.31448	0.53673	1.14329			1.6209	-0.0864002	0.905066	2.87617	2.29548	0.913129	0.934221	0.320734	0.525143		1.6209	-0.0864002	0.905066	2.87617	2.29548	0.913129	0.934221
VIMSS207035	VIMSS207035 rpoH sigma 70 family protein (TIGR) [Desulfovibrio vulgaris Hildenborough]	DVU1584	1710000000	1440000000	1550000000	138329000	781000000	1000000000	710000000	6990000000	962000000	30.6713	30.4234	30.5296	27.0435	29.5407	29.8974	29.4032	32.7026	29.8415	0.354965	0.622146	1.18093	-0.0628336	-0.225037	0.0866387	-0.440503	2.80943	-0.0749777	0.472306			0.370767	0.608431	1.16679	-0.0631633	-0.220221	0.0853793	-0.444678	2.8653	-0.0733591		0.370767	0.608431	1.16679	-0.0631633	-0.220221	0.0853793	-0.444678
VIMSS207036	VIMSS207036 DVU1585 vitamin B12-dependent methionine synthase family protein (TIGR) [Desulfovibrio vulgaris Hildenborough]	DVU1585	4610000000	4600000000	3130000000	848662000	3290000000	2480000000	3330000000	5370000000	6060000000	32.1021	32.099	31.5435	29.6606	31.6154	31.2077	31.6329	32.3223	32.4967	1.78574	2.29771	2.19482	2.55425	1.84966	1.39698	1.78913	2.42906	2.58023	2.09751			1.86523	2.24706	2.16855	2.56766	1.81006	1.37667	1.80609	2.47737	2.52453		1.86523	2.24706	2.16855	2.56766	1.81006	1.37667	1.80609
VIMSS207037	VIMSS207037 ccmG thioredoxin family protein (TIGR) [Desulfovibrio vulgaris Hildenborough]	DVU1586	264000000	183000000	521000000	22350200	278000000	50000000	544000000	669000000	873000000	27.976	27.4473	28.9567	24.4138	28.0505	25.5754	29.019	29.3174	29.7014	-2.34042	-2.35401	-0.391986	-2.69258	-1.71528	-4.23529	-0.824715	-0.575782	-0.215033	-1.70501			-2.44461	-2.30211	-0.387294	-2.70671	-1.67856	-4.17372	-0.832532	-0.587233	-0.210391		-2.44461	-2.30211	-0.387294	-2.70671	-1.67856	-4.17372	-0.832532
VIMSS207039	VIMSS207039 hpt hypoxanthine phosphoribosyltransferase (TIGR) [Desulfovibrio vulgaris Hildenborough]	DVU1588	1530000000	4390000000	347000000	226478000	450000000	648000000	701000000	1230000000	638000000	30.5109	32.0316	28.3704	27.7548	28.7453	29.2714	29.3848	30.196	29.249	0.1945	2.2303	-0.978334	0.648434	-1.02043	-0.539296	-0.458908	0.302798	-0.667458	-0.0320444			0.203159	2.18113	-0.966624	0.651836	-0.998593	-0.531456	-0.463257	0.30882	-0.653049		0.203159	2.18113	-0.966624	0.651836	-0.998593	-0.531456	-0.463257
VIMSS207040	VIMSS207040 DVU1589 hypothetical protein (TIGR) [Desulfovibrio vulgaris Hildenborough]	DVU1589	500000000	879000000	243000000	8574580	96000000	558000000	602000000	1190000000	688000000	28.8974	29.7113	27.8564	23.0316	26.5165	29.0557	29.1652	30.1483	29.3578	-1.41903	-0.0899881	-1.49231	-4.07473	-3.24925	-0.755024	-0.678559	0.255102	-0.558606	-1.34027			-1.4822	-0.0880044	-1.47445	-4.09611	-3.1797	-0.744049	-0.68499	0.260175	-0.546547		-1.4822	-0.0880044	-1.47445	-4.09611	-3.1797	-0.744049	-0.68499
VIMSS207041	VIMSS207041 radA DNA repair protein RadA (TIGR) [Desulfovibrio vulgaris Hildenborough]	DVU1590	1810000000	464000000	45700000	24320400	333000000	528000000	456000000	846000000	550000000	30.7533	28.7895	25.4457	24.5357	28.3109	28.976	28.7645	29.6561	29.0349	0.436958	-1.01173	-3.903	-2.5707	-1.45484	-0.834751	-1.07929	-0.23713	-0.881583	-1.28178			0.45641	-0.989423	-3.85629	-2.58419	-1.4237	-0.822617	-1.08952	-0.241846	-0.862551		0.45641	-0.989423	-3.85629	-2.58419	-1.4237	-0.822617	-1.08952
VIMSS207043	VIMSS207043 DVU1592 arginine N-succinyltransferase, beta subunit, putative (TIGR) [Desulfovibrio vulgaris Hildenborough]	DVU1592	9680000000	2500000000	2530000000	867354000	7940000000	3960000000	2590000000	3290000000	4460000000	33.1724	31.2193	31.2365	29.692	32.8865	31.8829	31.2703	31.6154	32.0544	2.85598	1.418	1.8878	2.58568	3.12071	2.07214	1.42656	1.72223	2.13796	2.13634			2.98312	1.38675	1.8652	2.59925	3.05391	2.04202	1.44008	1.75648	2.0918		2.98312	1.38675	1.8652	2.59925	3.05391	2.04202	1.44008
VIMSS207044	VIMSS207044 cheY-1 chemotaxis protein CheY (TIGR) [Desulfovibrio vulgaris Hildenborough]	DVU1593	2360000000	1070000000	722000000	417681000	1840000000	1770000000	1160000000	1570000000	1130000000	31.1361	29.995	29.4274	28.6378	30.7771	30.7211	30.1115	30.5481	30.0737	0.819755	0.193688	0.0787295	1.53146	1.01127	0.910388	0.267731	0.654905	0.157236	0.625019			0.856249	0.189418	0.0777872	1.5395	0.989628	0.897154	0.270268	0.667929	0.153842		0.856249	0.189418	0.0777872	1.5395	0.989628	0.897154	0.270268
VIMSS207045	VIMSS207045 cheA-1 chemotaxis protein CheA (TIGR) [Desulfovibrio vulgaris Hildenborough]	DVU1594	2020000000	3200000000	1050000000	74698100	3370000000	1350000000	2030000000	1110000000	2140000000	30.9117	31.5754	29.9677	26.1546	31.6501	30.3303	30.9188	30.0479	30.995	0.595324	1.77415	0.619048	-0.951794	1.88432	0.519598	1.07509	0.1547	1.07852	0.749884			0.621826	1.73504	0.611639	-0.956788	1.84398	0.512045	1.08528	0.157776	1.05524		0.621826	1.73504	0.611639	-0.956788	1.84398	0.512045	1.08528
VIMSS207047	VIMSS207047 cheB-1 protein-glutamate methylesterase CheB (TIGR) [Desulfovibrio vulgaris Hildenborough]	DVU1596	3130000000	1240000000	986000000	23476600	134000000	170000000	483000000	1210000000	157000000	31.5435	30.2077	29.877	24.4847	26.9977	27.341	28.8474	30.1724	27.2262	1.22713	0.406417	0.528318	-2.62164	-2.76813	-2.46975	-0.996299	0.279147	-2.69025	-1.01167			1.28176	0.397458	0.521995	-2.6354	-2.70888	-2.43385	-1.00574	0.284699	-2.63217		1.28176	0.397458	0.521995	-2.6354	-2.70888	-2.43385	-1.00574
VIMSS207048	VIMSS207048 sir sulfite reductase, assimilatory-type (TIGR) [Desulfovibrio vulgaris Hildenborough]	DVU1597	11600000000	8240000000	7050000000	939690000	6800000000	6470000000	6040000000	5770000000	8500000000	33.4334	32.94	32.715	29.8076	32.6629	32.5911	32.4919	32.4259	32.9848	3.11702	3.13872	3.36628	2.70125	2.8971	2.7804	2.64815	2.53271	3.06838	2.91667			3.25578	3.06953	3.32599	2.71542	2.83509	2.73999	2.67325	2.58308	3.00214		3.25578	3.06953	3.32599	2.71542	2.83509	2.73999	2.67325
VIMSS207049	VIMSS207049 DVU1598 conserved hypothetical protein (TIGR) [Desulfovibrio vulgaris Hildenborough]	DVU1598	0	50400000	18400000	0	0	0	0	0	0		25.5869	24.1332								-4.21436	-5.21549							-4.71492				-4.12145	-5.15307								-6.77494	-4.12145	-5.15307	-6.66128	-6.48745	-6.45691	-6.3028
VIMSS207051	VIMSS207051 DVU1600 adenylate cyclase (TIGR) [Desulfovibrio vulgaris Hildenborough]	DVU1600	0	0	0	0	24900000	37800000	63300000	0	84400000					24.5696	25.1719	25.9157		26.3307					-5.19614	-4.63883	-3.92804		-3.5857	-4.33718							-5.08492	-4.5714	-3.96527		-3.50829		-6.86218	-6.52667	-6.43076	-6.65185	-5.08492	-4.5714	-3.96527
VIMSS207053	VIMSS207053 clpA ATP-dependent Clp protease, ATP-binding subunit ClpA (TIGR) [Desulfovibrio vulgaris Hildenborough]	DVU1602	4710000000	17500000000	1690000000	878769000	4030000000	9920000000	13900000000	13000000000	9540000000	32.1331	34.0266	30.6544	29.7109	31.9081	33.2077	33.6944	33.5978	33.1513	1.8167	4.22536	1.30568	2.60455	2.14235	3.39698	3.85062	3.70458	3.2349	2.92019			1.89757	4.13221	1.29005	2.61821	2.09649	3.3476	3.88712	3.77825	3.16507		1.89757	4.13221	1.29005	2.61821	2.09649	3.3476	3.88712
VIMSS207055	VIMSS207055 Protein-coding gene hypothetical protein (TIGR) [Desulfovibrio vulgaris Hildenborough]	DVU1604	2200000000	797000000	497000000	162185000	1140000000	506000000	1120000000	765000000	1350000000	31.0349	29.57	28.8887	27.2731	30.0864	28.9146	30.0609	29.5109	30.3303	0.718472	-0.231272	-0.460023	0.166703	0.320602	-0.896152	0.217105	-0.382328	0.413873	-0.0147801			0.750456	-0.226173	-0.454517	0.167578	0.313739	-0.883125	0.219163	-0.389932	0.404938		0.750456	-0.226173	-0.454517	0.167578	0.313739	-0.883125	0.219163
VIMSS207056	VIMSS207056 uvrB excinuclease ABC, B subunit (TIGR) [Desulfovibrio vulgaris Hildenborough]	DVU1605	4490000000	1590000000	1230000000	317576000	624000000	1960000000	2520000000	1990000000	17900000000	32.0641	30.5664	30.196	28.2425	29.217	30.8682	31.2308	30.8901	34.0592	1.74768	0.765104	0.847317	1.13616	-0.548814	1.05749	1.38703	0.996909	4.1428	1.2813			1.82549	0.748237	0.837175	1.14213	-0.537067	1.04212	1.40018	1.01673	4.05337		1.82549	0.748237	0.837175	1.14213	-0.537067	1.04212	1.40018
VIMSS207057	VIMSS207057 DVU1606 potassium uptake protein, TrkA family (TIGR) [Desulfovibrio vulgaris Hildenborough]	DVU1606	121000000	156000000	113000000	22275400	25400000	223000000	102000000	186000000	46900000	26.8504	27.217	26.7517	24.4089	24.5983	27.7325	26.604	27.4707	25.4831	-3.46595	-2.58431	-2.59695	-2.69741	-5.16746	-2.07825	-3.23975	-2.42249	-4.43335	-3.18732			-3.62025	-2.52734	-2.56586	-2.71157	-5.05685	-2.04804	-3.27046	-2.47066	-4.33765		-3.62025	-2.52734	-2.56586	-2.71157	-5.05685	-2.04804	-3.27046
VIMSS207058	VIMSS207058 DVU1607 hypothetical protein (TIGR) [Desulfovibrio vulgaris Hildenborough]	DVU1607	0	0	0	4163060	150000000	0	0	0	0				21.9892	27.1604								-5.11715	-2.6054					-3.86127						-5.144	-2.54963						-6.61518	-6.29537	-6.29518	-5.144	-2.54963	-6.31821	-6.3411
VIMSS207059	VIMSS207059 ligA DNA ligase, NAD-dependent (TIGR) [Desulfovibrio vulgaris Hildenborough]	DVU1608	5760000000	4050000000	483000000	489203000	704000000	1850000000	1050000000	3210000000	1600000000	32.4234	31.9153	28.8474	28.8659	29.391	30.7849	29.9677	31.5799	30.5754	2.10704	2.114	-0.501246	1.7595	-0.374785	0.974164	0.123995	1.68671	0.658985	0.949818			2.20084	2.0674	-0.495247	1.76873	-0.366762	0.960003	0.125171	1.72026	0.644759		2.20084	2.0674	-0.495247	1.76873	-0.366762	0.960003	0.125171
VIMSS207060	VIMSS207060 dapB dihydrodipicolinate reductase (TIGR) [Desulfovibrio vulgaris Hildenborough]	DVU1609	4060000000	1920000000	1590000000	350459000	3280000000	2330000000	2110000000	2480000000	1990000000	31.9188	30.8385	30.5664	28.3847	31.611	31.1177	30.9746	31.2077	30.8901	1.60245	1.03718	1.21769	1.27831	1.84526	1.30697	1.13085	1.31448	0.973682	1.30076			1.67378	1.01432	1.20311	1.28502	1.80577	1.28797	1.14157	1.34062	0.952662		1.67378	1.01432	1.20311	1.28502	1.80577	1.28797	1.14157
VIMSS207061	VIMSS207061 nadE glutamine-dependent NAD+ synthetase (TIGR) [Desulfovibrio vulgaris Hildenborough]	DVU1610	1660000000	4210000000	2470000	1340720	1780000000	1340000000	777000000	2480000000	179000000	30.6285	31.9712	21.2361	20.3546	30.7292	30.3196	29.5333	31.2077	27.4154	0.312152	2.1699	-8.11261	-6.75179	0.963445	0.508872	-0.310407	1.31448	-2.50106	-1.37856			0.326048	2.12206	-8.01551	-6.78721	0.942823	0.501475	-0.313349	1.34062	-2.44706		0.326048	2.12206	-8.01551	-6.78721	0.942823	0.501475	-0.313349
VIMSS207062	VIMSS207062 DVU1611 molybdopterin oxidoreductase domain protein (TIGR) [Desulfovibrio vulgaris Hildenborough]	DVU1611	2180000000	3040000000	3150000000	220143000	1160000000	919000000	1640000000	1320000000	1210000000	31.0217	31.5014	31.5527	27.7139	30.1115	29.7755	30.611	30.2979	30.1724	0.705297	1.70015	2.20401	0.607504	0.345693	-0.0352245	0.767302	0.404678	0.255921	0.772814			0.736694	1.66267	2.17763	0.610692	0.338293	-0.0347125	0.774574	0.412726	0.250396		0.736694	1.66267	2.17763	0.610692	0.338293	-0.0347125	0.774574
VIMSS207063	VIMSS207063 DVU1612 ACT domain protein (TIGR) [Desulfovibrio vulgaris Hildenborough]	DVU1612	816000000	746000000	616000000	179574000	189000000	1960000000	256000000	878000000	1090000000	29.604	29.4746	29.1984	27.42	27.4938	30.8682	27.9316	29.7096	30.0217	-0.712391	-0.326676	-0.150339	0.313641	-2.27197	1.05749	-1.91218	-0.183567	0.105242	-0.453417			-0.744104	-0.319474	-0.14854	0.315287	-2.22334	1.04212	-1.9303	-0.187218	0.10297		-0.744104	-0.319474	-0.14854	0.315287	-2.22334	1.04212	-1.9303
VIMSS207064	VIMSS207064 DVU1613 pyridine nucleotide-disulfide oxidoreductase (TIGR) [Desulfovibrio vulgaris Hildenborough]	DVU1613	1650000000	2250000000	820000000	68633600	1320000000	1630000000	980000000	3210000000	1260000000	30.6198	31.0673	29.611	26.0324	30.2979	30.6022	29.8682	31.5799	30.2308	0.303434	1.266	0.262355	-1.07395	0.532106	0.791511	0.0244597	1.68671	0.314337	0.45633			0.316942	1.23809	0.259214	-1.07959	0.520716	0.780005	0.0246916	1.72026	0.307551		0.316942	1.23809	0.259214	-1.07959	0.520716	0.780005	0.0246916
VIMSS207065	VIMSS207065 DVU1614 iron-sulfur cluster-binding protein (TIGR) [Desulfovibrio vulgaris Hildenborough]	DVU1614	593000000	0	0	0	0	0	0	0	0	29.1435									-1.17293									-1.17293			-1.22514										-1.22514	-6.5212	-6.49237	-6.79223	-6.42458	-6.3377	-6.29621
VIMSS207067	VIMSS207067 paaK-2 phenylacetate-coenzyme A ligase (TIGR) [Desulfovibrio vulgaris Hildenborough]	DVU1615	4680000000	3310000000	2540000000	660500000	3010000000	2220000000	3610000000	3170000000	4700000000	32.1239	31.6242	31.2422	29.299	31.4871	31.0479	31.7494	31.5618	32.13	1.80748	1.82291	1.89349	2.19262	1.72133	1.2372	1.9056	1.66862	2.21357	1.8292			1.88794	1.78272	1.87082	2.20413	1.68449	1.21921	1.92367	1.70181	2.16579		1.88794	1.78272	1.87082	2.20413	1.68449	1.21921	1.92367
VIMSS207068	VIMSS207068 DVU1617 nitroreductase family protein (TIGR) [Desulfovibrio vulgaris Hildenborough]	DVU1617	532000000	105000000	355000000	169018000	0	0	574000000	0	144000000	28.9869	26.6458	28.4032	27.3326			29.0965		27.1015	-1.32953	-3.15546	-0.94545	0.22624			-0.747271		-2.81495	-1.46107			-1.38872	-3.0859	-0.934134	0.227427			-0.754354		-2.75418		-1.38872	-3.0859	-0.934134	0.227427	-6.52667	-6.30745	-0.754354
VIMSS207069	VIMSS207069 DVU1618 iojap-related protein (TIGR) [Desulfovibrio vulgaris Hildenborough]	DVU1618	1040000000	377000000	622000000	464491000	3230000000	1060000000	795000000	623000000	440000000	29.9539	28.49	29.2123	28.7911	31.5889	29.9814	29.5664	29.2147	28.7129	-0.362448	-1.31129	-0.136355	1.68471	1.8231	0.170703	-0.277367	-0.678556	-1.20351	-0.0323339			-0.378583	-1.28238	-0.134723	1.69355	1.78408	0.168222	-0.279996	-0.692051	-1.17753		-0.378583	-1.28238	-0.134723	1.69355	1.78408	0.168222	-0.279996
VIMSS207070	VIMSS207070 gpmA phosphoglycerate mutase, 2,3-bisphosphoglycerate-independent (TIGR) [Desulfovibrio vulgaris Hildenborough]	DVU1619	267000000	354000000	1530000000	14048200	54000000	131000000	93900000	769000000	681000000	27.9923	28.3992	30.5109	23.7439	25.6865	26.965	26.4846	29.5184	29.3431	-2.32412	-1.4021	1.16219	-3.36248	-4.07933	-2.84572	-3.35912	-0.374804	-0.57336	-1.90654			-2.42758	-1.37119	1.14828	-3.38012	-3.99201	-2.80436	-3.39096	-0.382258	-0.560982		-2.42758	-1.37119	1.14828	-3.38012	-3.99201	-2.80436	-3.39096
VIMSS207072	VIMSS207072 DVU1621 hypothetical protein (TIGR) [Desulfovibrio vulgaris Hildenborough]	DVU1621	477000000	735000000	327000000	214790000	278000000	4450000000	471000000	396000000	336000000	28.8294	29.4532	28.2847	27.6784	28.0505	32.0512	28.8112	28.5609	28.3239	-1.48697	-0.348107	-1.06398	0.57199	-1.71528	2.24044	-1.03259	-1.33229	-1.59255	-0.639926			-1.55317	-0.340433	-1.05124	0.574991	-1.67856	2.20788	-1.04238	-1.35878	-1.55817		-1.55317	-0.340433	-1.05124	0.574991	-1.67856	2.20788	-1.04238
VIMSS207073	VIMSS207073 purQ phosphoribosylformylglycinamidine synthase I (TIGR) [Desulfovibrio vulgaris Hildenborough]	DVU1622	2560000000	3930000000	1080000000	168343000	1350000000	1390000000	8250000000	1540000000	1730000000	31.2535	31.8719	30.0084	27.3268	30.3303	30.3724	32.9417	30.5203	30.6881	0.937112	2.07061	0.65969	0.220467	0.564528	0.561724	3.098	0.62707	0.771686	1.05676			0.97883	2.02496	0.651794	0.221623	0.552444	0.553558	3.12736	0.639541	0.755026		0.97883	2.02496	0.651794	0.221623	0.552444	0.553558	3.12736
VIMSS207074	VIMSS207074 pyrG CTP synthase (TIGR) [Desulfovibrio vulgaris Hildenborough]	DVU1623	5840000000	7980000000	4910000000	575613000	9960000000	5770000000	8470000000	6410000000	6930000000	32.4433	32.8937	32.1931	29.1005	33.2135	32.4259	32.9797	32.5777	32.6902	2.12694	3.09247	2.84438	1.99416	3.44771	2.61521	3.13597	2.68446	2.77377	2.74612			2.22162	3.02429	2.81034	2.00463	3.37392	2.57719	3.16569	2.73785	2.71389		2.22162	3.02429	2.81034	2.00463	3.37392	2.57719	3.16569
VIMSS207075	VIMSS207075 kdsA 2-dehydro-3-deoxyphosphooctonate aldolase (TIGR) [Desulfovibrio vulgaris Hildenborough]	DVU1624	263000000	79200000	108000000	68578100	112000000	46600000	75600000	215000000	154000000	27.9705	26.239	26.6865	26.0312	26.7389	25.4738	26.1719	27.6798	27.1984	-2.3459	-3.56228	-2.66224	-1.07512	-3.02686	-4.33689	-3.67186	-2.21345	-2.71808	-2.84585			-2.45033	-3.48375	-2.63037	-1.08076	-2.96207	-4.27384	-3.70667	-2.25747	-2.65941		-2.45033	-3.48375	-2.63037	-1.08076	-2.96207	-4.27384	-3.70667
VIMSS207076	VIMSS207076 DVU1625 phosphatase, YrbI family (TIGR) [Desulfovibrio vulgaris Hildenborough]	DVU1625	12800000	650000000	0	19594600	0	690000000	0	0	0	23.6096	29.2759		24.224		29.362				-6.70674	-0.525412		-2.88241		-0.448693				-2.64081			-7.00531	-0.513829		-2.89753		-0.442171					-7.00531	-0.513829	-6.46518	-2.89753	-6.49704	-0.442171	-6.24304
VIMSS207077	VIMSS207077 DVU1626 hypothetical protein (TIGR) [Desulfovibrio vulgaris Hildenborough]	DVU1626	428000000	155000000	242000000	8969410	0	145000000	41200000	371000000	167000000	28.673	27.2077	27.8504	23.0966		27.1115	25.2961	28.4668	27.3153	-1.64335	-2.59358	-1.49826	-4.00978		-2.69924	-4.54761	-1.42637	-2.60117	-2.62742			-1.71651	-2.53641	-1.48033	-4.03082		-2.66	-4.59071	-1.45474	-2.54501		-1.71651	-2.53641	-1.48033	-4.03082	-6.55031	-2.66	-4.59071
VIMSS207079	VIMSS207079 DVU1627 ABC transporter, ATP-binding protein (TIGR) [Desulfovibrio vulgaris Hildenborough]	DVU1627	630000000	1870000000	490000000	80776000	913000000	1470000000	806000000	1070000000	418000000	29.2308	30.8004	28.8682	26.2674	29.766	30.4532	29.5862	29.995	28.6389	-1.08561	0.999115	-0.480488	-0.838939	0.000254874	0.642455	-0.257542	0.101751	-1.27751	-0.244057			-1.13394	0.97709	-0.474736	-0.843341	0.000249419	0.633116	-0.259983	0.103774	-1.24993		-1.13394	0.97709	-0.474736	-0.843341	0.000249419	0.633116	-0.259983
VIMSS207080	VIMSS207080 rpoN RNA polymerase sigma-54 factor (TIGR) [Desulfovibrio vulgaris Hildenborough]	DVU1628	1970000000	793000000	57300000	121498000	767000000	483000000	609000000	46200000	1300000000	30.8755	29.5627	25.772	26.8564	29.5147	28.8474	29.1819	25.4614	30.2759	0.559164	-0.23853	-3.57666	-0.250005	-0.251133	-0.963266	-0.66188	-4.43182	0.359425	-1.05052			0.584056	-0.233272	-3.53385	-0.251317	-0.245758	-0.949264	-0.668153	-4.51996	0.351666		0.584056	-0.233272	-3.53385	-0.251317	-0.245758	-0.949264	-0.668153
VIMSS207081	VIMSS207081 yfiA ribosomal subunit interface protein (TIGR) [Desulfovibrio vulgaris Hildenborough]	DVU1629	860000000	1180000000	267000000	136967000	462000000	440000000	847000000	597000000	1200000000	29.6798	30.1361	27.9923	27.0293	28.7833	28.7129	29.6578	29.1532	30.1604	-0.636623	0.334864	-1.35643	-0.0771089	-0.982467	-1.09779	-0.18596	-0.740057	0.243948	-0.499736			-0.664964	0.327482	-1.34019	-0.0775135	-0.961437	-1.08183	-0.187723	-0.754775	0.238682		-0.664964	0.327482	-1.34019	-0.0775135	-0.961437	-1.08183	-0.187723
VIMSS207083	VIMSS207083 DVU1631 conserved hypothetical protein (TIGR) [Desulfovibrio vulgaris Hildenborough]	DVU1631	145000000	39700000	211000000	128834000	115000000	151000000	921000000	576000000	113000000	27.1115	25.2426	27.6527	26.9409	26.7771	27.17	29.7786	29.1015	26.7517	-3.20491	-4.55864	-1.69603	-0.165424	-2.98873	-2.64074	-0.0651209	-0.791719	-3.16469	-2.14178			-3.34758	-4.45815	-1.67573	-0.166292	-2.92475	-2.60235	-0.0657381	-0.807464	-3.09637		-3.34758	-4.45815	-1.67573	-0.166292	-2.92475	-2.60235	-0.0657381
VIMSS207084	VIMSS207084 DVU1632 PTS system, IIA component (TIGR) [Desulfovibrio vulgaris Hildenborough]	DVU1632	278000000	0	29000000	0	0	142000000	45200000	11200000	58000000	28.0505		24.7895			27.0813	25.4298	23.417	25.7895	-2.26587		-4.55914			-2.7294	-4.41393	-6.47622	-4.12689	-4.09524			-2.36675		-4.50458			-2.68972	-4.45576	-6.60501	-4.0378		-2.36675	-6.51963	-4.50458	-6.59009	-6.50657	-2.68972	-4.45576
VIMSS207085	VIMSS207085 DVU1633 PTS system, IIB component (TIGR) [Desulfovibrio vulgaris Hildenborough]	DVU1633	148000000	37100000	0	0	28200000	0	0	0	0	27.141	25.1449			24.7492					-3.17536	-4.65636			-5.01659					-4.28277			-3.31672	-4.55371			-4.90921						-3.31672	-4.55371	-6.30983	-6.63746	-4.90921	-6.33796	-6.38698
VIMSS207088	VIMSS207088 ppaC inorganic pyrophosphatase, manganese-dependent (TIGR) [Desulfovibrio vulgaris Hildenborough]	DVU1636	75800000000	42700000000	38200000000	6326860000	43900000000	38400000000	38300000000	44600000000	46300000000	36.1415	35.3135	35.1529	32.5588	35.3535	35.1604	35.1566	35.3763	35.4303	5.82509	5.51224	5.80416	5.45248	5.58772	5.34967	5.31288	5.48311	5.51385	5.53791			6.08441	5.39073	5.73469	5.48109	5.46811	5.27191	5.36323	5.59216	5.39482		6.08441	5.39073	5.73469	5.48109	5.46811	5.27191	5.36323
VIMSS207104	VIMSS207104 arsC arsenate reductase (TIGR) [Desulfovibrio vulgaris Hildenborough]	DVU1646	38800000	13900000	20300000	27427000	0	12900000	0	124000000	376000000	25.2096	23.7286	24.275	24.7091		23.6209		26.8858	28.4862	-5.10683	-6.07269	-5.07372	-2.39727		-6.18985		-3.00745	-1.43028	-4.18258			-5.33417	-5.93882	-5.01299	-2.40985		-6.09987		-3.06726	-1.3994		-5.33417	-5.93882	-5.01299	-2.40985	-6.29671	-6.09987	-6.256
VIMSS207105	VIMSS207105 lysA-1 diaminopimelate decarboxylase (TIGR) [Desulfovibrio vulgaris Hildenborough]	DVU1647	672000000	760000000	581000000	67808300	736000000	854000000	1470000000	667000000	772000000	29.3239	29.5014	29.114	26.015	29.4551	29.6697	30.4532	29.3131	29.524	-0.992498	-0.299852	-0.234731	-1.0914	-0.310654	-0.141053	0.609422	-0.580101	-0.392414	-0.381476			-1.03668	-0.293242	-0.231922	-1.09713	-0.304005	-0.139003	0.615198	-0.591638	-0.383942		-1.03668	-0.293242	-0.231922	-1.09713	-0.304005	-0.139003	0.615198
VIMSS207106	VIMSS207106 DVU1648 lipoprotein, putative (TIGR) [Desulfovibrio vulgaris Hildenborough]	DVU1648	667000000	356000000	199000000	53198500	488000000	693000000	329000000	463000000	473000000	29.3131	28.4073	27.5682	25.6649	28.8623	29.3683	28.2935	28.7864	28.8173	-1.00327	-1.39397	-1.7805	-1.44148	-0.903479	-0.442434	-1.55023	-1.10678	-1.09917	-1.19126			-1.04794	-1.36324	-1.75919	-1.44904	-0.88414	-0.436003	-1.56493	-1.12879	-1.07545		-1.04794	-1.36324	-1.75919	-1.44904	-0.88414	-0.436003	-1.56493
VIMSS207107	VIMSS207107 mutS DNA mismatch repair protein MutS (TIGR) [Desulfovibrio vulgaris Hildenborough]	DVU1649	19600000000	1790000000	1200000000	407815000	6370000000	1570000000	3540000000	5380000000	2910000000	34.1901	30.7373	30.1604	28.6033	32.5686	30.5481	31.7211	32.325	31.4384	3.87375	0.936036	0.811693	1.49698	2.80286	0.737403	1.87736	2.43175	1.52193	1.8322			4.0462	0.915402	0.801978	1.50483	2.74287	0.726684	1.89515	2.48011	1.48908		4.0462	0.915402	0.801978	1.50483	2.74287	0.726684	1.89515
VIMSS207109	VIMSS207109 DVU1650 conserved hypothetical protein (TIGR) [Desulfovibrio vulgaris Hildenborough]	DVU1650	445000000	395000000	931000000	101732000	40700000	70300000	878000000	1410000000	515000000	28.7292	28.5573	29.7942	26.6002	25.2785	26.067	29.7096	30.393	28.94	-1.58715	-1.244	0.445512	-0.506164	-4.48726	-3.74369	-0.134101	0.499835	-0.976442	-1.30372			-1.65781	-1.21658	0.440179	-0.50882	-4.39121	-3.68927	-0.135372	0.509776	-0.955363		-1.65781	-1.21658	0.440179	-0.50882	-4.39121	-3.68927	-0.135372
VIMSS207110	VIMSS207110 DVU1651 conserved hypothetical protein (TIGR) [Desulfovibrio vulgaris Hildenborough]	DVU1651	940000000	1980000000	992000000	205503000	265000000	11300000000	8020000000	14100000000	8280000000	29.8081	30.8829	29.8858	27.6146	27.9814	33.3956	32.901	33.715	32.947	-0.508299	1.08158	0.537071	0.508222	-1.78437	3.58489	3.05721	3.82176	3.03054	1.48096			-0.530927	1.05773	0.530643	0.510889	-1.74617	3.53278	3.08618	3.89777	2.96512		-0.530927	1.05773	0.530643	0.510889	-1.74617	3.53278	3.08618
VIMSS207111	VIMSS207111 hit HIT family protein (TIGR) [Desulfovibrio vulgaris Hildenborough]	DVU1652	227000000	214000000	0	0	185000000	482000000	301000000	118000000	63400000	27.7581	27.673			27.463	28.8445	28.1652	26.8142	25.918	-2.55827	-2.12824			-2.30283	-0.966256	-1.67856	-3.079	-3.99846	-2.38737			-2.67215	-2.08132			-2.25354	-0.95221	-1.69447	-3.14023	-3.91214		-2.67215	-2.08132	-6.4351	-6.84255	-2.25354	-0.95221	-1.69447
VIMSS207112	VIMSS207112 DVU1653 polyA polymerase family protein (TIGR) [Desulfovibrio vulgaris Hildenborough]	DVU1653	779000000	48500000	2920000000	41020200	1040000000	78000000	908000000	1820000000	1510000000	29.537	25.5315	31.4433	25.2898	29.9539	26.217	29.7581	30.7613	30.4919	-0.779336	-4.26979	2.09463	-1.81653	0.188152	-3.59374	-0.0856297	0.868079	0.575462	-0.757635			-0.81403	-4.17567	2.06956	-1.82606	0.184124	-3.5415	-0.0864413	0.885342	0.563039		-0.81403	-4.17567	2.06956	-1.82606	0.184124	-3.5415	-0.0864413
VIMSS207114	VIMSS207114 aspC4 aminotransferase, classes I and II (TIGR) [Desulfovibrio vulgaris Hildenborough]	DVU1655	11500000000	8140000000	4730000000	1199080000	6250000000	5300000000	6030000000	3430000000	6520000000	33.4209	32.9224	32.1392	30.1593	32.5412	32.3033	32.4895	31.6756	32.6022	3.10453	3.12111	2.7905	3.05292	2.77542	2.49263	2.64576	1.78235	2.68579	2.71678			3.24274	3.0523	2.7571	3.06894	2.71602	2.4564	2.67084	1.81779	2.6278		3.24274	3.0523	2.7571	3.06894	2.71602	2.4564	2.67084
VIMSS207115	VIMSS207115 folK 2-amino-4-hydroxy-6-hydroxymethyldihydropteridine pyrophosphokinase (TIGR) [Desulfovibrio vulgaris Hildenborough]	DVU1656	49700000	0	35300000	0	0	0	0	0	0	25.5667		25.0732							-4.74964		-4.27553							-4.51259			-4.96108		-4.22435								-4.96108	-6.5524	-4.22435	-6.73977	-6.31203	-6.26589	-6.22701
VIMSS207116	VIMSS207116 DVU1657 hypothetical protein (TIGR) [Desulfovibrio vulgaris Hildenborough]	DVU1657	225000000	230000000	147000000	35194000	379000000	389000000	323000000	452000000	642000000	27.7453	27.7771	27.1312	25.0688	28.4976	28.5352	28.267	28.7517	29.258	-2.57103	-2.02422	-2.21745	-2.03754	-1.26816	-1.27552	-1.57679	-1.14147	-0.658441	-1.64118			-2.68549	-1.97959	-2.19091	-2.04823	-1.24102	-1.25698	-1.59173	-1.16417	-0.644227		-2.68549	-1.97959	-2.19091	-2.04823	-1.24102	-1.25698	-1.59173
VIMSS207117	VIMSS207117 DVU1658 transaldolase, putative (TIGR) [Desulfovibrio vulgaris Hildenborough]	DVU1658	3250000000	1230000000	385000000	49332900	2580000000	2420000000	1760000000	1860000000	889000000	31.5978	30.196	28.5203	25.556	31.2647	31.1724	30.7129	30.7927	29.7276	1.28141	0.394735	-0.828411	-1.55032	1.49894	1.36165	0.869182	0.899443	-0.188831	0.415311			1.33845	0.386033	-0.818495	-1.55845	1.46685	1.34185	0.87742	0.91733	-0.184755		1.33845	0.386033	-0.818495	-1.55845	1.46685	1.34185	0.87742
VIMSS207121	VIMSS207121 DVU1662 permease, putative (TIGR) [Desulfovibrio vulgaris Hildenborough]	DVU1662	0	0	0	0	455000000	0	0	51900000	0					28.7613			25.6292						-1.00449			-4.26398		-2.63424							-0.982992			-4.34878			-6.77137	-6.30993	-6.451	-6.57977	-0.982992	-6.21538	-6.23402
VIMSS207122	VIMSS207122 DVU1663 permease, putative (TIGR) [Desulfovibrio vulgaris Hildenborough]	DVU1663	0	142000000	0	0	0	0	0	0	0		27.0813									-2.71996								-2.71996				-2.66									-6.76762	-2.66	-6.4672	-6.65964	-6.37579	-6.40424	-6.36821
VIMSS207123	VIMSS207123 DVU1664 GTP-binding protein (TIGR) [Desulfovibrio vulgaris Hildenborough]	DVU1664	455000000	684000000	446000000	19422600	1640000000	469000000	246000000	663000000	957000000	28.7613	29.3494	28.7325	24.2112	30.611	28.805	27.8741	29.3044	29.8339	-1.55509	-0.451855	-0.616226	-2.89513	0.845264	-1.0057	-1.96966	-0.588779	-0.0824957	-0.924409			-1.62432	-0.441894	-0.60885	-2.91032	0.827171	-0.991082	-1.98833	-0.600488	-0.0807147		-1.62432	-0.441894	-0.60885	-2.91032	0.827171	-0.991082	-1.98833
VIMSS207125	VIMSS207125 efp translation elongation factor P (TIGR) [Desulfovibrio vulgaris Hildenborough]	DVU1666	387000000	12900000	434000000	74856000	157000000	295000000	345000000	311000000	138000000	28.5278	23.6209	28.6931	26.1576	27.2262	28.1361	28.362	28.2123	27.0401	-1.78863	-6.18041	-0.655574	-0.948747	-2.5396	-1.67457	-1.48173	-1.68087	-2.87635	-2.20294			-1.86825	-6.04416	-0.647728	-0.953726	-2.48524	-1.65023	-1.49577	-1.7143	-2.81425		-1.86825	-6.04416	-0.647728	-0.953726	-2.48524	-1.65023	-1.49577
VIMSS207126	VIMSS207126 ftsK FtsK/SpoIIIE family protein (TIGR) [Desulfovibrio vulgaris Hildenborough]	DVU1667	805000000	985000000	516000000	10269300	120000000	1760000000	1730000000	1630000000	2690000000	29.5844	29.8755	28.9428	23.2918	26.8385	30.7129	30.6881	30.6022	31.325	-0.731971	0.0742724	-0.405898	-3.81453	-2.92733	0.902214	0.844378	0.709012	1.40852	-0.437925			-0.764556	0.0726351	-0.40104	-3.83454	-2.86467	0.889099	0.852381	0.723112	1.37811		-0.764556	0.0726351	-0.40104	-3.83454	-2.86467	0.889099	0.852381
VIMSS207127	VIMSS207127 lolA outer membrane lipoprotein carrier protein, putative (TIGR) [Desulfovibrio vulgaris Hildenborough]	DVU1668	43500000	31900000	28800000	16269600	96500000	26300000	43700000	29600000	32200000	25.3745	24.9271	24.7796	23.9557	26.524	24.6486	25.3811	24.8191	24.9406	-4.94187	-4.87422	-4.56913	-3.15069	-3.24176	-5.16215	-4.46262	-5.07412	-4.97588	-4.49472			-5.16187	-4.76677	-4.51444	-3.16722	-3.17237	-5.08712	-4.50491	-5.17503	-4.86846		-5.16187	-4.76677	-4.51444	-3.16722	-3.17237	-5.08712	-4.50491
VIMSS207128	VIMSS207128 rluB ribosomal large subunit pseudouridine synthase B (TIGR) [Desulfovibrio vulgaris Hildenborough]	DVU1669	0	0	252000000	0	259000000	0	225000000	275000000	235000000			27.9088		27.9484		27.7453	28.0349	27.8081			-1.43985		-1.81741		-2.0984	-1.85836	-2.10835	-1.86447					-1.42261		-1.77851		-2.11829	-1.89531	-2.06284		-6.73254	-6.39213	-1.42261	-6.61036	-1.77851	-6.25476	-2.11829
VIMSS207129	VIMSS207129 DVU1670 conserved hypothetical protein (TIGR) [Desulfovibrio vulgaris Hildenborough]	DVU1670	69800000	245000000	264000000	0	289000000	274000000	267000000	25800000	302000000	26.0567	27.8682	27.976		28.1065	28.0296	27.9923	24.6209	28.17	-4.25966	-1.93307	-1.37273		-1.65929	-1.78111	-1.85148	-5.27234	-1.74647	-2.48452			-4.44929	-1.89046	-1.3563		-1.62377	-1.75522	-1.86903	-5.3772	-1.70876		-4.44929	-1.89046	-1.3563	-6.55152	-1.62377	-1.75522	-1.86903
VIMSS207130	VIMSS207130 msbA ABC transporter, ATP-binding protein/permease protein (TIGR) [Desulfovibrio vulgaris Hildenborough]	DVU1671	208000000	1760000000	1940000000	64588800	185000000	1210000000	1600000000	474000000	152000000	27.632	30.7129	30.8534	25.9448	27.463	30.1724	30.5754	28.8203	27.1795	-2.68438	0.911652	1.50472	-1.16158	-2.30283	0.361646	0.731678	-1.0729	-2.73694	-0.716549			-2.80388	0.891555	1.48671	-1.16768	-2.25354	0.356389	0.738613	-1.09424	-2.67786		-2.80388	0.891555	1.48671	-1.16768	-2.25354	0.356389	0.738613
VIMSS207135	VIMSS207135 secG preprotein translocase, SecG subunit (TIGR) [Desulfovibrio vulgaris Hildenborough]	DVU1676	324000000	216000000	109000000	29804800	117000000	189000000	187000000	168000000	211000000	28.2714	27.6865	26.6998	24.829	26.8019	27.4938	27.4785	27.3239	27.6527	-2.04497	-2.11482	-2.64894	-2.27732	-2.96385	-2.3169	-2.36528	-2.56933	-2.26377	-2.39613			-2.136	-2.0682	-2.61724	-2.28927	-2.90041	-2.28322	-2.3877	-2.62042	-2.2149		-2.136	-2.0682	-2.61724	-2.28927	-2.90041	-2.28322	-2.3877
VIMSS207136	VIMSS207136 tpiA triosephosphate isomerase (TIGR) [Desulfovibrio vulgaris Hildenborough]	DVU1677	871000000	83200000	89600000	119530000	542000000	522000000	320000000	440000000	367000000	29.6981	26.3101	26.417	26.8328	29.0137	28.9595	28.2535	28.7129	28.4512	-0.618287	-3.4912	-2.9317	-0.273564	-0.752067	-0.85124	-1.59025	-1.18028	-1.46523	-1.46154			-0.645811	-3.41423	-2.89661	-0.275	-0.735969	-0.838866	-1.60532	-1.20376	-1.4336		-0.645811	-3.41423	-2.89661	-0.275	-0.735969	-0.838866	-1.60532
VIMSS207139	VIMSS207139 suhB inositol-1-monophosphatase (TIGR) [Desulfovibrio vulgaris Hildenborough]	DVU1680	171000000	96200000	0	0	0	0	0	0	0	27.3494	26.5195								-2.96696	-3.28174								-3.12435			-3.09904	-3.2094									-3.09904	-3.2094	-6.2757	-6.84404	-6.28028	-6.23151	-6.30866
VIMSS207140	VIMSS207140 mreB-2 rod shape-determining protein MreB (TIGR) [Desulfovibrio vulgaris Hildenborough]	DVU1681	492000000	2820000000	161000000	75373700	568000000	740000000	3770000000	1120000000	304000000	28.8741	31.393	27.2625	26.1676	29.0813	29.463	31.8119	30.0609	28.1795	-1.4423	1.59177	-2.08621	-0.938804	-0.684469	-0.347764	1.96817	0.167639	-1.73694	-0.389879			-1.50651	1.55668	-2.06124	-0.94373	-0.669818	-0.342709	1.98683	0.170973	-1.69945		-1.50651	1.55668	-2.06124	-0.94373	-0.669818	-0.342709	1.98683
VIMSS207141	VIMSS207141 DVU1682 GAF domain protein (TIGR) [Desulfovibrio vulgaris Hildenborough]	DVU1682	1400000000	1050000000	124000000	33084400	886000000	363000000	382000000	415000000	207000000	30.3828	29.9677	26.8858	24.9796	29.7227	28.4354	28.509	28.6285	27.6251	0.0663952	0.166466	-2.46293	-2.12671	-0.0430533	-1.37532	-1.33475	-1.26468	-2.29138	-1.18511			0.069351	0.162796	-2.43345	-2.13787	-0.0421317	-1.35533	-1.3474	-1.28983	-2.24192		0.069351	0.162796	-2.43345	-2.13787	-0.0421317	-1.35533	-1.3474
VIMSS207142	VIMSS207142 DVU1683 hypothetical protein (TIGR) [Desulfovibrio vulgaris Hildenborough]	DVU1683	251000000	28400000	0	29063500	21500000	0	0	31900000	0	27.9031	24.7594		24.7927	24.3578			24.9271		-2.41327	-5.04189		-2.31366	-5.40795			-4.96616		-4.02859			-2.5207	-4.93074		-2.3258	-5.29219			-5.06492			-2.5207	-4.93074	-6.43507	-2.3258	-5.29219	-6.3127	-6.22648
VIMSS207143	VIMSS207143 gcvT glycine cleavage system T protein (TIGR) [Desulfovibrio vulgaris Hildenborough]	DVU1684	3020000000	1690000000	1720000000	419440000	1880000000	1630000000	1550000000	968000000	914000000	31.4919	30.6544	30.6798	28.6439	30.8081	30.6022	30.5296	29.8504	29.7676	1.17552	0.8531	1.33107	1.53753	1.0423	0.791511	0.685874	-0.0427809	-0.14882	0.802811			1.22785	0.834294	1.31514	1.5456	1.01999	0.780005	0.692375	-0.0436317	-0.145608		1.22785	0.834294	1.31514	1.5456	1.01999	0.780005	0.692375
VIMSS207144	VIMSS207144 DVU1685 conserved hypothetical protein TIGR00046 (TIGR) [Desulfovibrio vulgaris Hildenborough]	DVU1685	190000000	99400000	394000000	12419000	166000000	425000000	1160000000	712000000	274000000	27.5014	26.5667	28.5536	23.566	27.3066	28.6629	30.1115	29.4073	28.0296	-2.81496	-3.23453	-0.795074	-3.54032	-2.45918	-1.14783	0.267731	-0.485911	-1.88684	-1.78855			-2.94027	-3.16323	-0.785557	-3.55889	-2.40654	-1.13114	0.270268	-0.495574	-1.84611		-2.94027	-3.16323	-0.785557	-3.55889	-2.40654	-1.13114	0.270268
VIMSS207145	VIMSS207145 DVU1686 ATPase, AAA family (TIGR) [Desulfovibrio vulgaris Hildenborough]	DVU1686	572000000	782000000	0	55445200	294000000	0	119000000	785000000	251000000	29.0914	29.5426		25.7246	28.1312		26.8264	29.5481	27.9031	-1.22494	-0.258683		-1.3818	-1.63454		-3.01736	-0.345095	-2.01333	-1.41082			-1.27948	-0.25298		-1.38905	-1.59956		-3.04596	-0.351958	-1.96986		-1.27948	-0.25298	-6.35589	-1.38905	-1.59956	-6.1816	-3.04596
VIMSS207147	VIMSS207147 DVU1688 1-acyl-sn-glycerol-3-phosphate acyltransferase, putative (TIGR) [Desulfovibrio vulgaris Hildenborough]	DVU1688	3380000000	1360000000	1650000000	395198000	1150000000	592000000	2520000000	1140000000	1040000000	31.6544	30.341	30.6198	28.558	30.099	29.141	31.2308	30.0864	29.9539	1.33799	0.539683	1.27112	1.45164	0.333202	-0.669692	1.38703	0.193174	0.037497	0.653517			1.39756	0.527786	1.25591	1.45926	0.32607	-0.659957	1.40018	0.197016	0.0366875		1.39756	0.527786	1.25591	1.45926	0.32607	-0.659957	1.40018
VIMSS207149	VIMSS207149 DVU1690 transcriptional regulator, TetR family (TIGR) [Desulfovibrio vulgaris Hildenborough]	DVU1690	8770000000	1020000000	437000000	1089220000	1130000000	1820000000	2810000000	1650000000	2460000000	33.0299	29.9259	28.7031	30.0206	30.0737	30.7613	31.3879	30.6198	31.196	2.71355	0.124646	-0.645636	2.91429	0.307891	0.950577	1.54418	0.726606	1.27957	1.10174			2.83434	0.121898	-0.637908	2.92958	0.3013	0.936759	1.55881	0.741056	1.25195		2.83434	0.121898	-0.637908	2.92958	0.3013	0.936759	1.55881
VIMSS207151	VIMSS207151 DVU1692 hypothetical protein (TIGR) [Desulfovibrio vulgaris Hildenborough]	DVU1692	80100000	440000000	217000000	55407700	117000000	268000000	0	408000000	275000000	26.2553	28.7129	27.6931	25.7236	26.8019	27.9977		28.604	28.0349	-4.06109	-1.08835	-1.65557	-1.38278	-2.96385	-1.81306		-1.28922	-1.88158	-2.01694			-4.24187	-1.06436	-1.63576	-1.39003	-2.90041	-1.7867		-1.31486	-1.84096		-4.24187	-1.06436	-1.63576	-1.39003	-2.90041	-1.7867	-6.44416
VIMSS207163	VIMSS207163 DVU1703 type I restriction-modification enzyme, R subunit (TIGR) [Desulfovibrio vulgaris Hildenborough]	DVU1703	10100000000	2290000000	1510000000	53748000	1000000000	1960000000	1330000000	6790000000	2510000000	33.2336	31.0927	30.4919	25.6797	29.8974	30.8682	30.3088	32.6608	31.225	2.91725	1.29142	1.14321	-1.42665	0.131568	1.05749	0.465032	2.76755	1.3086	1.07283			3.04712	1.26296	1.12952	-1.43414	0.128752	1.04212	0.46944	2.82259	1.28035		3.04712	1.26296	1.12952	-1.43414	0.128752	1.04212	0.46944
VIMSS207167	VIMSS207167 DVU1708 conserved hypothetical protein (TIGR) [Desulfovibrio vulgaris Hildenborough]	DVU1708	0	0	0	0	0	0	0	0	12500000									23.5754									-6.34101	-6.34101											-6.20412		-6.78208	-6.346	-6.30918	-6.82899	-6.31188	-6.4202	-6.41858
VIMSS207168	VIMSS207168 hsdM type I restriction-modification system, M subunit (TIGR) [Desulfovibrio vulgaris Hildenborough]	DVU1709	0	0	0	0	37000000	0	82000000	50600000	0					25.141		26.2891	25.5926						-4.62476		-3.55463	-4.30058		-4.15999							-4.52577		-3.58832	-4.38611			-6.81475	-6.32594	-6.28604	-6.71361	-4.52577	-6.3658	-3.58832
VIMSS207206	VIMSS207206 Protein-coding gene DNA-binding protein (TIGR) [Desulfovibrio vulgaris Hildenborough]	DVU1745	105000000	185000000	191000000	25693600	115000000	98800000	462000000	321000000	277000000	26.6458	27.463	27.509	24.6149	26.7771	26.558	28.7833	28.258	28.0453	-3.67057	-2.33833	-1.8397	-2.49146	-2.98873	-3.25271	-1.06043	-1.63521	-1.87113	-2.34981			-3.83397	-2.28678	-1.81768	-2.50453	-2.92475	-3.20542	-1.07048	-1.66773	-1.83073		-3.83397	-2.28678	-1.81768	-2.50453	-2.92475	-3.20542	-1.07048
VIMSS207209	VIMSS207209 DVU1747 ATPase, histidine kinase-, DNA gyrase B-, and HSP90-like domain protein (TIGR) [Desulfovibrio vulgaris Hildenborough]	DVU1747	5160000000	3430000000	1210000000	390468000	9380000000	3360000000	2830000000	2640000000	11500000000	32.2647	31.6756	30.1724	28.5406	33.1269	31.6458	31.3982	31.2979	33.4209	1.94834	1.87429	0.823666	1.43427	3.36116	1.8351	1.55441	1.40468	3.50448	1.97115			2.03507	1.83297	0.813807	1.44179	3.28921	1.80842	1.56914	1.43261	3.42882		2.03507	1.83297	0.813807	1.44179	3.28921	1.80842	1.56914
VIMSS207222	VIMSS207222 DVU1757 site-specific recombinase, phage integrase family (TIGR) [Desulfovibrio vulgaris Hildenborough]	DVU1757	877000000	0	0	0	0	0	28000000	109000000	0	29.708						24.7389	26.6998		-0.608383						-5.10482	-3.19346		-2.96889			-0.635466						-5.15321	-3.25697			-0.635466	-6.55482	-6.35149	-6.68836	-6.39651	-6.40797	-5.15321
VIMSS207223	VIMSS207223 DVU1758 lipoprotein, putative (TIGR) [Desulfovibrio vulgaris Hildenborough]	DVU1758	268000000	161000000	624000000	0	504000000	635000000	724000000	465000000	507000000	27.9977	27.2625	29.217		28.9088	29.2422	29.4314	28.7927	28.9174	-2.31873	-2.53879	-0.131723		-0.856936	-0.568533	-0.412332	-1.10056	-0.999029	-1.11583			-2.42195	-2.48282	-0.130147		-0.838594	-0.560268	-0.41624	-1.12244	-0.977462		-2.42195	-2.48282	-0.130147	-6.61102	-0.838594	-0.560268	-0.41624
VIMSS207227	VIMSS207227 DVU1762 membrane protein, putative (TIGR) [Desulfovibrio vulgaris Hildenborough]	DVU1762	1020000000	685000000	0	0	0	441000000	141000000	0	0	29.9259	29.3515				28.7162	27.0711			-0.390462	-0.449747				-1.09451	-2.77263			-1.17684			-0.407845	-0.439833				-1.0786	-2.79891				-0.407845	-0.439833	-6.28501	-6.70165	-6.50023	-1.0786	-2.79891
VIMSS207230	VIMSS207230 thiH thiH protein, putative (TIGR) [Desulfovibrio vulgaris Hildenborough]	DVU1765	1520000000	652000000	152000000	27870200	528000000	148000000	498000000	376000000	0	30.5014	29.2803	27.1795	24.7322	28.976	27.141	28.8916	28.4862		0.18504	-0.520979	-2.1692	-2.37414	-0.789822	-2.66969	-0.952176	-1.40706		-1.33725			0.193277	-0.509495	-2.14323	-2.3866	-0.772916	-2.63088	-0.961201	-1.43504			0.193277	-0.509495	-2.14323	-2.3866	-0.772916	-2.63088	-0.961201
VIMSS207236	VIMSS207236 hydC [Fe] hydrogenase gamma (TIGR) [Desulfovibrio vulgaris Hildenborough]	DVU1771	1640000000	3370000000	1500000000	12093100	2260000000	2400000000	889000000	3990000000	3130000000	30.611	31.6501	30.4823	23.5277	31.0737	31.1604	29.7276	31.8937	31.5435	0.294664	1.84883	1.13362	-3.57868	1.30789	1.34967	-0.116139	2.00053	1.62708	0.65194			0.307782	1.80807	1.12005	-3.59746	1.2799	1.33005	-0.117239	2.04031	1.59195		0.307782	1.80807	1.12005	-3.59746	1.2799	1.33005	-0.117239
VIMSS207237	VIMSS207237 gltD pyridine nucleotide-disulfide oxidoreductase (TIGR) [Desulfovibrio vulgaris Hildenborough]	DVU1772	2290000000	7330000000	1320000000	117156000	5200000000	2780000000	1950000000	5930000000	3020000000	31.0927	32.7712	30.2979	26.8039	32.2759	31.3724	30.8608	32.4654	31.4919	0.776316	2.96989	0.949197	-0.302506	2.51008	1.56172	1.01708	2.57217	1.57546	1.51438			0.810875	2.90442	0.937836	-0.304094	2.45635	1.53902	1.02672	2.62333	1.54145		0.810875	2.90442	0.937836	-0.304094	2.45635	1.53902	1.02672
VIMSS207240	VIMSS207240 ribB 3,4-dihydroxy-2-butanone 4-phosphate synthase (TIGR) [Desulfovibrio vulgaris Hildenborough]	DVU1775	86300000	112000000	106000000	24371600	125000000	0	0	0	0	26.3629	26.7389	26.6595	24.5387	26.8974					-3.95353	-3.06235	-2.68921	-2.56766	-2.86843					-3.02824			-4.12953	-2.99484	-2.65702	-2.58114	-2.80703						-4.12953	-2.99484	-2.65702	-2.58114	-2.80703	-6.26864	-6.44274
VIMSS207242	VIMSS207242 cynT carbonic anhydrase (TIGR) [Desulfovibrio vulgaris Hildenborough]	DVU1777	217000000	108000000	471000000	0	160000000	209000000	155000000	234000000	447000000	27.6931	26.6865	28.8112		27.2535	27.6389	27.2077	27.8019	28.7357	-2.62326	-3.11482	-0.537542		-2.51229	-2.17179	-2.63605	-2.09128	-1.18074	-2.10847			-2.74005	-3.04616	-0.531108		-2.45851	-2.14022	-2.66104	-2.13287	-1.15525		-2.74005	-3.04616	-0.531108	-6.58972	-2.45851	-2.14022	-2.66104
VIMSS207246	VIMSS207246 DVU1781 conserved hypothetical protein (TIGR) [Desulfovibrio vulgaris Hildenborough]	DVU1781	1570000000	1190000000	819000000	80709500	1560000000	678000000	598000000	1000000000	1240000000	30.5481	30.1483	29.6093	26.2662	30.5389	29.3367	29.1556	29.8974	30.2077	0.231733	0.347038	0.260594	-0.840127	0.773114	-0.474004	-0.688177	0.00414013	0.291254	-0.0104927			0.242049	0.339388	0.257475	-0.844535	0.756566	-0.467114	-0.694699	0.00422247	0.284966		0.242049	0.339388	0.257475	-0.844535	0.756566	-0.467114	-0.694699
VIMSS207247	VIMSS207247 DVU1782 iron-sulfur cluster-binding protein (TIGR) [Desulfovibrio vulgaris Hildenborough]	DVU1782	3900000000	2230000000	3010000000	181725000	7070000000	7710000000	4780000000	5640000000	3560000000	31.8608	31.0544	31.4871	27.4372	32.7191	32.8441	32.1544	32.393	31.7292	1.54444	1.25312	2.13842	0.33082	2.95328	3.03337	2.31062	2.49984	1.81279	1.9863			1.6132	1.2255	2.11283	0.332556	2.89006	2.98928	2.33252	2.54955	1.77366		1.6132	1.2255	2.11283	0.332556	2.89006	2.98928	2.33252
VIMSS207248	VIMSS207248 DVU1783 cysteine-rich domain protein (TIGR) [Desulfovibrio vulgaris Hildenborough]	DVU1783	594000000	639000000	244000000	0	866000000	925000000	701000000	395000000	894000000	29.1459	29.2512	27.8623		29.6898	29.7849	29.3848	28.5573	29.7357	-1.1705	-0.550035	-1.48639		-0.075993	-0.025836	-0.458908	-1.33594	-0.18074	-0.660541			-1.2226	-0.53791	-1.4686		-0.0743663	-0.0254604	-0.463257	-1.3625	-0.176838		-1.2226	-0.53791	-1.4686	-6.70958	-0.0743663	-0.0254604	-0.463257
VIMSS207249	VIMSS207249 DVU1784 oxidoreductase, short-chain dehydrogenase/reductase family (TIGR) [Desulfovibrio vulgaris Hildenborough]	DVU1784	5250000000	2150000000	2250000000	1212370000	3420000000	2500000000	3470000000	7750000000	4120000000	32.2897	31.0017	31.0673	30.1752	31.6713	31.2193	31.6923	32.8515	31.94	1.97329	1.20041	1.71858	3.06882	1.90556	1.40857	1.84854	2.95834	2.02356	2.01174			2.06113	1.17395	1.69801	3.08492	1.86478	1.38809	1.86606	3.01717	1.97987		2.06113	1.17395	1.69801	3.08492	1.86478	1.38809	1.86606
VIMSS207251	VIMSS207251 DVU1786 GGDEF domain protein (TIGR) [Desulfovibrio vulgaris Hildenborough]	DVU1786	2140000000	548000000	150000000	83701500	158000000	341000000	510000000	2180000000	497000000	30.995	29.0296	27.1604	26.3188	27.2353	28.3452	28.9259	31.0217	28.8887	0.678579	-0.771675	-2.18831	-0.787612	-2.53044	-1.46552	-0.917825	1.12847	-1.02777	-0.875788			0.708788	-0.754664	-2.16211	-0.791745	-2.47627	-1.44421	-0.926524	1.15091	-1.00558		0.708788	-0.754664	-2.16211	-0.791745	-2.47627	-1.44421	-0.926524
VIMSS207253	VIMSS207253 rpoD RNA polymerase sigma-70 factor (TIGR) [Desulfovibrio vulgaris Hildenborough]	DVU1788	12700000000	3790000000	1430000000	436302000	3290000000	2230000000	6020000000	9350000000	2240000000	33.5641	31.8196	30.4134	28.7008	31.6154	31.0544	32.4871	33.1223	31.0609	3.24772	2.01827	1.06467	1.59439	1.84966	1.24368	2.64337	3.22911	1.14441	2.00392			3.3923	1.97378	1.05193	1.60276	1.81006	1.2256	2.66842	3.29332	1.11971		3.3923	1.97378	1.05193	1.60276	1.81006	1.2256	2.66842
VIMSS207254	VIMSS207254 dnaG DNA primase (TIGR) [Desulfovibrio vulgaris Hildenborough]	DVU1789	1020000000	113000000	159000000	3119460	0	189000000	54600000	1970000000	15500000000	29.9259	26.7517	27.2445	21.5729		27.4938	25.7024	30.8755	33.8515	-0.390462	-3.04953	-2.10424	-5.5335		-2.3169	-4.14135	0.982336	3.93511	-1.57732			-0.407845	-2.9823	-2.07906	-5.56253		-2.28322	-4.1806	1.00187	3.85016		-0.407845	-2.9823	-2.07906	-5.56253	-6.46417	-2.28322	-4.1806
VIMSS207255	VIMSS207255 DVU1790 MutS2 family protein (TIGR) [Desulfovibrio vulgaris Hildenborough]	DVU1790	6860000000	6660000000	1460000000	1085890000	1680000000	9560000000	6140000000	2320000000	8410000000	32.6756	32.6329	30.4433	30.0162	30.6458	33.1544	32.5156	31.1115	32.9695	2.35918	2.8316	1.09463	2.90987	0.880029	3.34365	2.67184	1.21826	3.05302	2.26245			2.4642	2.76918	1.08153	2.92514	0.861192	3.29504	2.69717	1.24249	2.98711		2.4642	2.76918	1.08153	2.92514	0.861192	3.29504	2.69717
VIMSS207256	VIMSS207256 DVU1791 GatB/Yqey family protein (TIGR) [Desulfovibrio vulgaris Hildenborough]	DVU1791	1060000000	1320000000	1320000000	682835000	1150000000	933000000	1470000000	1120000000	1510000000	29.9814	30.2979	30.2979	29.347	30.099	29.7973	30.4532	30.0609	30.4919	-0.334967	0.496615	0.949197	2.2406	0.333202	-0.0134123	0.609422	0.167639	0.575462	0.558195			-0.349879	0.485667	0.937836	2.25236	0.32607	-0.0132173	0.615198	0.170973	0.563039		-0.349879	0.485667	0.937836	2.25236	0.32607	-0.0132173	0.615198
VIMSS207257	VIMSS207257 rpsU ribosomal protein S21 (TIGR) [Desulfovibrio vulgaris Hildenborough]	DVU1792	1060000000	704000000	847000000	358401000	460000000	448000000	297000000	183000000	2850000000	29.9814	29.391	29.6578	28.417	28.7771	28.7389	28.1459	27.4473	31.4083	-0.334967	-0.410276	0.309093	1.31064	-0.988726	-1.07179	-1.69786	-2.44594	1.49188	-0.42644			-0.349879	-0.401232	0.305393	1.31751	-0.967562	-1.05621	-1.71395	-2.49459	1.45967		-0.349879	-0.401232	0.305393	1.31751	-0.967562	-1.05621	-1.71395
VIMSS207260	VIMSS207260 hup-3 DNA-binding protein HU (TIGR) [Desulfovibrio vulgaris Hildenborough]	DVU1795	5140000000	3040000000	1310000000	2896400000	5170000000	1730000000	2650000000	3420000000	5640000000	32.2591	31.5014	30.2869	31.4316	32.2675	30.6881	31.3033	31.6713	32.393	1.94274	1.70015	0.938226	4.32525	2.50173	0.877411	1.4596	1.77814	2.47661	1.99998			2.02922	1.66267	0.926996	4.34795	2.44818	0.864656	1.47343	1.8135	2.42314		2.02922	1.66267	0.926996	4.34795	2.44818	0.864656	1.47343
VIMSS207262	VIMSS207262 ksgA dimethyladenosine transferase (TIGR) [Desulfovibrio vulgaris Hildenborough]	DVU1797	2610000000	54900000	54300000	15995600	63700000	96800000	117000000	67700000	0	31.2814	25.7103	25.6944	23.9312	25.9248	26.5285	26.8019	26.0127		0.965018	-4.09097	-3.65425	-3.17519	-3.84099	-3.28221	-3.04181	-3.88056		-3.00012			1.00798	-4.00079	-3.61051	-3.19185	-3.75878	-3.2345	-3.07064	-3.95773			1.00798	-4.00079	-3.61051	-3.19185	-3.75878	-3.2345	-3.07064
VIMSS207264	VIMSS207264 fusA-2 translation elongation factor G (TIGR) [Desulfovibrio vulgaris Hildenborough]	DVU1799	2660000000	2660000000	963000000	72588000	2270000000	1060000000	158000000	2840000000	1640000000	31.3088	31.3088	29.843	26.1132	31.08	29.9814	27.2353	31.4032	30.611	0.992395	1.5075	0.494267	-0.993134	1.31426	0.170703	-2.6084	1.51003	0.694609	0.342471			1.03657	1.47427	0.488351	-0.998346	1.28613	0.168222	-2.63312	1.54006	0.679614		1.03657	1.47427	0.488351	-0.998346	1.28613	0.168222	-2.63312
VIMSS207269	VIMSS207269 Protein-coding gene glycosyl transferase, group 1 family protein (TIGR) [Desulfovibrio vulgaris Hildenborough]	DVU1804	1310000000	685000000	453000000	38886500	127000000	232000000	876000000	303000000	771000000	30.2869	29.3515	28.7549	25.2128	26.9203	27.7895	29.7064	28.1747	29.5222	-0.0294648	-0.449747	-0.593758	-1.8936	-2.84553	-2.02116	-0.137391	-1.71847	-0.394284	-1.12038			-0.0307765	-0.439833	-0.586651	-1.90353	-2.78462	-1.99178	-0.138693	-1.75265	-0.385772		-0.0307765	-0.439833	-0.586651	-1.90353	-2.78462	-1.99178	-0.138693
VIMSS207270	VIMSS207270 DVU1805 GGDEF domain protein (TIGR) [Desulfovibrio vulgaris Hildenborough]	DVU1805	3830000000	1230000000	507000000	131650000	977000000	1440000000	670000000	1820000000	4010000000	31.8347	30.196	28.9174	26.9721	29.8638	30.4234	29.3196	30.7613	31.901	1.51831	0.394735	-0.431284	-0.13423	0.0979986	0.612708	-0.524161	0.868079	1.98452	0.487408			1.5859	0.386033	-0.426121	-0.134934	0.0959009	0.603801	-0.529129	0.885342	1.94167		1.5859	0.386033	-0.426121	-0.134934	0.0959009	0.603801	-0.529129
VIMSS207272	VIMSS207272 nadC nicotinate-nucleotide pyrophosphorylase (TIGR) [Desulfovibrio vulgaris Hildenborough]	DVU1807	109000000	77500000	66100000	22918200	86100000	49200000	126000000	99900000	38700000	26.6998	26.2077	25.9781	24.45	26.3595	25.5522	26.9088	26.574	25.2058	-3.61663	-3.59358	-3.37055	-2.65637	-3.40627	-4.25856	-2.9349	-3.31923	-4.71061	-3.54075			-3.77763	-3.51436	-3.3302	-2.67031	-3.33336	-4.19665	-2.96272	-3.38524	-4.60892		-3.77763	-3.51436	-3.3302	-2.67031	-3.33336	-4.19665	-2.96272
VIMSS207273	VIMSS207273 nadA quinolinate synthetase complex, subunit A (TIGR) [Desulfovibrio vulgaris Hildenborough]	DVU1808	1580000000	1970000000	964000000	367650000	1110000000	1510000000	1110000000	1610000000	4560000000	30.5573	30.8755	29.8445	28.4538	30.0479	30.4919	30.0479	30.5844	32.0864	0.240893	1.07427	0.495764	1.3474	0.282128	0.681187	0.204166	0.691201	2.16995	0.79855			0.251617	1.05059	0.48983	1.35447	0.276089	0.671285	0.206101	0.704947	2.1231		0.251617	1.05059	0.48983	1.35447	0.276089	0.671285	0.206101
VIMSS207274	VIMSS207274 nadB L-aspartate oxidase (TIGR) [Desulfovibrio vulgaris Hildenborough]	DVU1809	2390000000	19800000000	591000000	71570500	368000000	989000000	905000000	815000000	879000000	31.1544	34.2048	29.1386	26.0929	28.4551	29.8814	29.7533	29.6022	29.7113	0.837979	4.40351	-0.210111	-1.0135	-1.31065	0.0706812	-0.0904042	-0.290988	-0.205151	0.243484			0.875284	4.30643	-0.207596	-1.01882	-1.2826	0.0696537	-0.0912611	-0.296775	-0.200723		0.875284	4.30643	-0.207596	-1.01882	-1.2826	0.0696537	-0.0912611
VIMSS207277	VIMSS207277 coxB cytochrome c oxidase, subunit II, putative (TIGR) [Desulfovibrio vulgaris Hildenborough]	DVU1812	947000000	819000000	566000000	65123200	25000000000	1050000000	377000000	278000000	1270000000	29.8188	29.6093	29.0762	25.9567	34.5412	29.9677	28.49	28.0505	30.2422	-0.497595	-0.191988	-0.272467	-1.14969	4.77542	0.157028	-1.35376	-1.8427	0.325742	-0.0055567			-0.519747	-0.187756	-0.269206	-1.15573	4.67321	0.154745	-1.36659	-1.87935	0.31871		-0.519747	-0.187756	-0.269206	-1.15573	4.67321	0.154745	-1.36659
VIMSS207281	VIMSS207281 Protein-coding gene conserved hypothetical protein (TIGR) [Desulfovibrio vulgaris Hildenborough]	DVU1816	949000000	1150000000	203000000	36290100	1650000000	1670000000	535000000	1160000000	964000000	29.8218	30.099	27.5969	25.1131	30.6198	30.6372	28.995	30.1115	29.8445	-0.494552	0.297711	-1.75179	-1.99329	0.854034	0.826487	-0.848783	0.218265	-0.0719815	-0.329322			-0.516568	0.291148	-1.73082	-2.00375	0.835754	0.814473	-0.856828	0.222606	-0.0704275		-0.516568	0.291148	-1.73082	-2.00375	0.835754	0.814473	-0.856828
VIMSS207282	VIMSS207282 cyf cytochrome c-553 (TIGR) [Desulfovibrio vulgaris Hildenborough]	DVU1817	2440000000	1320000000	1790000000	359152000	1780000000	1950000000	1150000000	2520000000	2040000000	31.1842	30.2979	30.7373	28.42	30.7292	30.8608	30.099	31.2308	30.9259	0.86785	0.496615	1.38862	1.31366	0.963445	1.05011	0.25524	1.33756	1.00948	0.964732			0.906484	0.485667	1.372	1.32055	0.942823	1.03485	0.257659	1.36416	0.98769		0.906484	0.485667	1.372	1.32055	0.942823	1.03485	0.257659
VIMSS207283	VIMSS207283 secF protein-export membrane protein SecF (TIGR) [Desulfovibrio vulgaris Hildenborough]	DVU1818	2490000000	1030000000	956000000	1719600000	825000000	1030000000	887000000	892000000	1090000000	31.2135	29.94	29.8324	30.6794	29.6198	29.94	29.7244	29.7325	30.0217	0.897114	0.138721	0.483741	3.57306	-0.145966	0.129283	-0.119388	-0.160744	0.105242	0.544563			0.937051	0.135663	0.477951	3.59181	-0.142841	0.127404	-0.120519	-0.163941	0.10297		0.937051	0.135663	0.477951	3.59181	-0.142841	0.127404	-0.120519
VIMSS207284	VIMSS207284 secD protein-export membrane protein SecD (TIGR) [Desulfovibrio vulgaris Hildenborough]	DVU1819	8710000000	3800000000	1770000000	2461490000	1310000000	4920000000	7540000000	1930000000	7720000000	33.02	31.8234	30.7211	31.1969	30.2869	32.196	32.8119	30.846	32.846	2.70364	2.02208	1.37241	4.09052	0.521135	2.3853	2.96817	0.952741	2.92951	2.21617			2.824	1.9775	1.35598	4.11199	0.50998	2.35062	2.9963	0.971689	2.86627		2.824	1.9775	1.35598	4.11199	0.50998	2.35062	2.9963
VIMSS207285	VIMSS207285 yajC preprotein translocase, YajC subunit (TIGR) [Desulfovibrio vulgaris Hildenborough]	DVU1820	8260000000	5690000000	3670000000	486320000	5540000000	6600000000	5490000000	6280000000	6350000000	32.9435	32.4058	31.7731	28.8573	32.3672	32.6198	32.3542	32.5481	32.5641	2.62711	2.60451	2.42444	1.75097	2.60145	2.8091	2.51041	2.6549	2.64767	2.51451			2.74406	2.54709	2.39542	1.76016	2.54577	2.76827	2.53421	2.7077	2.59051		2.74406	2.54709	2.39542	1.76016	2.54577	2.76827	2.53421
VIMSS207286	VIMSS207286 gltB glutamate synthase, large subunit (VIMSS_AUTO) [Desulfovibrio vulgaris Hildenborough]	DVU1821	998000000	408000000	540000000	157500000	427000000	447000000	1080000000	524000000	824000000	29.8945	28.604	29.0084	27.2308	28.6697	28.7357	30.0084	28.965	29.6181	-0.42192	-1.19728	-0.34031	0.124415	-1.09612	-1.07501	0.164637	-0.928221	-0.29837	-0.563132			-0.440703	-1.17089	-0.336237	0.125067	-1.07266	-1.05939	0.166198	-0.946681	-0.291929		-0.440703	-1.17089	-0.336237	0.125067	-1.07266	-1.05939	0.166198
VIMSS207287	VIMSS207287 DVU1822 glutamate synthase, amidotransferase subunit, putative (TIGR) [Desulfovibrio vulgaris Hildenborough]	DVU1822	1590000000	175000000	858000000	11055900	1230000000	300000000	2750000000	1400000000	841000000	30.5664	27.3828	29.6764	23.3983	30.196	28.1604	31.3568	30.3828	29.6475	0.249995	-2.4185	0.327708	-3.70805	0.430226	-1.65033	1.51304	0.489567	-0.268909	-0.559472			0.261124	-2.36518	0.323786	-3.72751	0.421017	-1.62634	1.52738	0.499303	-0.263104		0.261124	-2.36518	0.323786	-3.72751	0.421017	-1.62634	1.52738
VIMSS207288	VIMSS207288 gltB-1 glutamate synthase, iron-sulfur cluster-binding subunit, putative (TIGR) [Desulfovibrio vulgaris Hildenborough]	DVU1823	3160000000	1870000000	1690000000	118708000	3700000000	1820000000	4300000000	2850000000	2790000000	31.5573	30.8004	30.6544	26.8228	31.7849	30.7613	32.0017	31.4083	31.3776	1.24089	0.999115	1.30568	-0.28352	2.01909	0.950577	2.15794	1.5151	1.46118	1.2629			1.29613	0.97709	1.29005	-0.285008	1.97587	0.936759	2.1784	1.54523	1.42963		1.29613	0.97709	1.29005	-0.285008	1.97587	0.936759	2.1784
VIMSS207290	VIMSS207290 DVU1825 amidohydrolase family protein (TIGR) [Desulfovibrio vulgaris Hildenborough]	DVU1825	851000000	511000000	298000000	81739000	362000000	324000000	2040000000	1670000000	190000000	29.6646	28.9287	28.1507	26.2845	28.4314	28.2714	30.9259	30.6372	27.5014	-0.651801	-0.872528	-1.19796	-0.821841	-1.33437	-1.5393	1.08218	0.743988	-2.41502	-0.778516			-0.680817	-0.853294	-1.18362	-0.826153	-1.30581	-1.51692	1.09243	0.758784	-2.36288		-0.680817	-0.853294	-1.18362	-0.826153	-1.30581	-1.51692	1.09243
VIMSS207291	VIMSS207291 DVU1826 hypothetical protein (TIGR) [Desulfovibrio vulgaris Hildenborough]	DVU1826	2500000000	2090000000	2480000000	150086000	2540000000	3530000000	3240000000	1920000000	3860000000	31.2193	30.9609	31.2077	27.1612	31.2422	31.717	31.5933	30.8385	31.846	0.902896	1.15958	1.859	0.0548522	1.4764	1.90631	1.7496	0.945246	1.92951	1.33149			0.943091	1.13402	1.83675	0.05514	1.44479	1.8786	1.76618	0.964045	1.88786		0.943091	1.13402	1.83675	0.05514	1.44479	1.8786	1.76618
VIMSS207292	VIMSS207292 DVU1827 acetylornithine deacetylase/succinyl-diaminopimelate desuccinylase family protein (TIGR) [Desulfovibrio vulgaris Hildenborough]	DVU1827	1530000000	940000000	880000000	240591000	10500000000	1120000000	12000000000	20500000000	775000000	30.5109	29.8081	29.7129	27.842	33.2897	30.0609	33.4823	34.2549	29.5296	0.1945	0.00680947	0.364234	0.735645	3.52389	0.250137	3.63857	4.36169	-0.386818	1.40985			0.203159	0.00665936	0.359875	0.739506	3.44846	0.246501	3.67306	4.44843	-0.378468		0.203159	0.00665936	0.359875	0.739506	3.44846	0.246501	3.67306
VIMSS207293	VIMSS207293 gidA glucose inhibited division protein A (TIGR) [Desulfovibrio vulgaris Hildenborough]	DVU1828	358000000	1090000000	510000000	44390900	1470000000	62100000	2660000000	1600000000	602000000	28.4154	30.0217	28.9259	25.4038	30.4532	25.8881	31.3088	30.5754	29.1652	-1.901	0.220405	-0.422772	-1.7026	0.687384	-3.92262	1.46503	0.682212	-0.751251	-0.627246			-1.98563	0.215546	-0.417712	-1.71154	0.672671	-3.8656	1.47892	0.695779	-0.735033		-1.98563	0.215546	-0.417712	-1.71154	0.672671	-3.8656	1.47892
VIMSS207298	VIMSS207298 ppsA phosphoenolpyruvate synthase, putative (TIGR) [Desulfovibrio vulgaris Hildenborough]	DVU1833	58700000000	23800000000	20500000000	6329610000	23800000000	22800000000	25600000000	27800000000	27400000000	35.7726	34.4702	34.2549	32.5595	34.4702	34.4083	34.5754	34.6944	34.6735	5.45626	4.66897	4.90621	5.45311	4.70446	4.5976	4.73168	4.80115	4.75702	4.89738			5.69915	4.56604	4.84749	5.48172	4.60376	4.53077	4.77653	4.89664	4.65432		5.69915	4.56604	4.84749	5.48172	4.60376	4.53077	4.77653
VIMSS207299	VIMSS207299 pyc pyruvate carboxylase, putative (TIGR) [Desulfovibrio vulgaris Hildenborough]	DVU1834	19500000000	11400000000	6850000000	4884820000	11400000000	26400000000	10600000000	12200000000	11900000000	34.1828	33.4083	32.6735	32.1857	33.4083	34.6198	33.3033	33.5062	33.4702	3.86637	3.60704	3.32476	5.0793	3.64253	4.8091	3.4596	3.61295	3.5538	3.88394			4.03849	3.52752	3.28497	5.10595	3.56456	4.7392	3.49239	3.6848	3.47708		4.03849	3.52752	3.28497	5.10595	3.56456	4.7392	3.49239
VIMSS207302	VIMSS207302 cca tRNA nucleotidyltransferase, putative (TIGR) [Desulfovibrio vulgaris Hildenborough]	DVU1836	0	13600000	59900000	0	2990000	0	0	0	0		23.6971	25.8361		21.5117						-6.10417	-3.51264		-8.25407					-5.95696				-5.96961	-3.4706		-8.07739						-6.84572	-5.96961	-3.4706	-6.79686	-8.07739	-6.29719	-6.2941
VIMSS207303	VIMSS207303 DVU1837 competence protein, putative (TIGR) [Desulfovibrio vulgaris Hildenborough]	DVU1837	1940000000	2810000000	665000000	246833000	2040000000	1570000000	986000000	1760000000	1220000000	30.8534	31.3879	29.3088	27.879	30.9259	30.5481	29.877	30.7129	30.1842	0.537025	1.58665	-0.039915	0.772598	1.16014	0.737403	0.0332656	0.819716	0.267795	0.652741			0.560932	1.55167	-0.0394372	0.776652	1.1353	0.726684	0.0335809	0.836018	0.262013		0.560932	1.55167	-0.0394372	0.776652	1.1353	0.726684	0.0335809
VIMSS207304	VIMSS207304 trxB-2 thioredoxin reductase (TIGR) [Desulfovibrio vulgaris Hildenborough]	DVU1838	2920000000	1610000000	1190000000	324391000	953000000	4830000000	844000000	1740000000	1390000000	31.4433	30.5844	30.1483	28.2732	29.8279	32.1694	29.6527	30.6964	30.3724	1.12694	0.783137	0.79962	1.1668	0.0621162	2.35866	-0.191079	0.803227	0.455998	0.81838			1.1771	0.765874	0.79005	1.17292	0.0607866	2.32438	-0.19289	0.819202	0.446154		1.1771	0.765874	0.79005	1.17292	0.0607866	2.32438	-0.19289
VIMSS207305	VIMSS207305 trx thioredoxin (TIGR) [Desulfovibrio vulgaris Hildenborough]	DVU1839	5560000000	1710000000	1780000000	447505000	3450000000	6090000000	2050000000	2460000000	2640000000	32.3724	30.6713	30.7292	28.7373	31.6839	32.5038	30.933	31.196	31.2979	2.05605	0.870073	1.38054	1.63097	1.91816	2.69308	1.08923	1.3028	1.38145	1.59137			2.14758	0.850893	1.36401	1.63952	1.87711	2.65393	1.09955	1.32871	1.35163		2.14758	0.850893	1.36401	1.63952	1.87711	2.65393	1.09955
VIMSS207306	VIMSS207306 gcp metalloendopeptidase, putative, glycoprotease family (TIGR) [Desulfovibrio vulgaris Hildenborough]	DVU1840	327000000	87800000	864000000	0	0	540000000	0	482000000	63400000	28.2847	26.3877	29.6865			29.0084		28.8445	25.918	-2.03167	-3.41356	0.337762			-0.80233		-1.04875	-3.99846	-1.82617			-2.12211	-3.33831	0.333719			-0.790667		-1.06961	-3.91214		-2.12211	-3.33831	0.333719	-6.6095	-6.44561	-0.790667	-6.42934
VIMSS207307	VIMSS207307 fbp fructose-1,6-bisphosphatase (TIGR) [Desulfovibrio vulgaris Hildenborough]	DVU1841	3460000000	12800000000	10400000000	288261000	16100000000	15400000000	1490000000	3360000000	14000000000	31.6881	33.5754	33.2759	28.1028	33.9063	33.8422	30.4727	31.6458	33.7047	1.37174	3.77415	3.92717	0.996438	4.14056	4.0315	0.628918	1.7526	3.78827	2.71237			1.43281	3.69095	3.88017	1.00167	4.05193	3.97289	0.634879	1.78746	3.70649		1.43281	3.69095	3.88017	1.00167	4.05193	3.97289	0.634879
VIMSS207308	VIMSS207308 DVU1842 lipoprotein, putative (TIGR) [Desulfovibrio vulgaris Hildenborough]	DVU1842	2030000000	240000000	70400000	87898500	682000000	14400000	1290000000	199000000	45400000	30.9188	27.8385	26.0691	26.3893	29.3452	23.7796	30.2647	27.5682	25.4362	0.602448	-1.96282	-3.27962	-0.717027	-0.420588	-6.03115	0.420977	-2.32502	-4.48025	-2.02145			0.629267	-1.91955	-3.24037	-0.720789	-0.411586	-5.94348	0.424967	-2.37126	-4.38353		0.629267	-1.91955	-3.24037	-0.720789	-0.411586	-5.94348	0.424967
VIMSS207309	VIMSS207309 DVU1843 hypothetical protein (TIGR) [Desulfovibrio vulgaris Hildenborough]	DVU1843	1090000000	905000000	288000000	188810000	548000000	662000000	2730000000	3820000000	902000000	30.0217	29.7533	28.1015	27.4924	29.0296	29.3023	31.3463	31.8309	29.7486	-0.294703	-0.0479335	-1.2472	0.385998	-0.736184	-0.508458	1.50251	1.93771	-0.167887	0.091539			-0.307823	-0.0468768	-1.23227	0.388023	-0.720426	-0.501067	1.51675	1.97625	-0.164263		-0.307823	-0.0468768	-1.23227	0.388023	-0.720426	-0.501067	1.51675
VIMSS207313	VIMSS207313 DVU1847 conserved hypothetical protein (TIGR) [Desulfovibrio vulgaris Hildenborough]	DVU1847	971000000	1300000000	2170000000	62399300	1590000000	2130000000	1120000000	894000000	941000000	29.8549	30.2759	31.015	25.895	30.5664	30.9882	30.0609	29.7357	29.8096	-0.461488	0.474588	1.66635	-1.21134	0.800595	1.17749	0.217105	-0.157513	-0.10682	0.266553			-0.482033	0.464126	1.64641	-1.21769	0.783458	1.16038	0.219163	-0.160646	-0.104514		-0.482033	0.464126	1.64641	-1.21769	0.783458	1.16038	0.219163
VIMSS207316	VIMSS207316 DVU1850 CBS domain protein (TIGR) [Desulfovibrio vulgaris Hildenborough]	DVU1850	418000000	334000000	92900000	193178000	296000000	288000000	174000000	330000000	403000000	28.6389	28.3153	26.4692	27.5254	28.141	28.1015	27.3745	28.2979	28.5862	-1.67746	-1.486	-2.87952	0.418994	-1.62476	-1.70922	-2.46923	-1.59532	-1.33023	-1.59475			-1.75213	-1.45324	-2.84505	0.421192	-1.58998	-1.68437	-2.49264	-1.62705	-1.30152		-1.75213	-1.45324	-2.84505	0.421192	-1.58998	-1.68437	-2.49264
VIMSS207317	VIMSS207317 DVU1851 peptidase, M23/M37 family (TIGR) [Desulfovibrio vulgaris Hildenborough]	DVU1851	5550000000	4990000000	2280000000	378484000	3550000000	4490000000	4970000000	4320000000	3920000000	32.3698	32.2164	31.0864	28.4957	31.7252	32.0641	32.2106	32.0084	31.8682	2.05346	2.41512	1.73769	1.3893	1.95939	2.25335	2.36685	2.11517	1.95177	2.0269			2.14487	2.36188	1.71689	1.39659	1.91745	2.2206	2.38929	2.15724	1.90963		2.14487	2.36188	1.71689	1.39659	1.91745	2.2206	2.38929
VIMSS207319	VIMSS207319 DVU1854 hypothetical protein (TIGR) [Desulfovibrio vulgaris Hildenborough]	DVU1854	288000000	62900000	52200000	40588900	220000000	149000000	32100000	718000000	110000000	28.1015	25.9066	25.6375	25.2746	27.7129	27.1507	24.9361	29.4194	26.7129	-2.21489	-3.89472	-3.71115	-1.83178	-2.05286	-2.65998	-4.90768	-0.473804	-3.20351	-2.77226			-2.31349	-3.80886	-3.66673	-1.84139	-2.00892	-2.62131	-4.95419	-0.483227	-3.13435		-2.31349	-3.80886	-3.66673	-1.84139	-2.00892	-2.62131	-4.95419
VIMSS207323	VIMSS207323 DVU1857 methyl-accepting chemotaxis protein (TIGR) [Desulfovibrio vulgaris Hildenborough]	DVU1857	9120000000	3100000000	3330000000	853547000	7550000000	3730000000	3740000000	3370000000	3190000000	33.0864	31.5296	31.6329	29.6689	32.8138	31.7965	31.8004	31.6501	31.5709	2.77	1.72835	2.28418	2.56253	3.04804	1.98581	1.95664	1.75689	1.65447	2.1941			2.89332	1.69024	2.25684	2.57598	2.9828	1.95695	1.97519	1.79183	1.61875		2.89332	1.69024	2.25684	2.57598	2.9828	1.95695	1.97519
VIMSS207326	VIMSS207326 cutE apolipoprotein N-acyltransferase (TIGR) [Desulfovibrio vulgaris Hildenborough]	DVU1860	254000000	0	0	0	279000000	305000000	8760000	15800000	11700000	27.9203				28.0557	28.1842	23.0625	23.9134	23.48	-2.39613				-1.71009	-1.62648	-6.78125	-5.97979	-6.43643	-4.15503			-2.5028				-1.67349	-1.60284	-6.84552	-6.09871	-6.29748		-2.5028	-6.35665	-6.26536	-6.57106	-1.67349	-1.60284	-6.84552
VIMSS207327	VIMSS207327 prfB peptide chain release factor 2, programmed frameshift (TIGR) [Desulfovibrio vulgaris Hildenborough]	DVU1861	2160000000	1050000000	555000000	151298000	1390000000	954000000	1840000000	4660000000	1180000000	31.0084	29.9677	29.0479	27.1728	30.3724	29.8294	30.7771	32.1177	30.1361	0.692	0.166466	-0.300782	0.0664557	0.606653	0.0186999	0.933312	2.22447	0.2197	0.514108			0.722806	0.162796	-0.297181	0.0668044	0.593668	0.0184281	0.942158	2.26871	0.214957		0.722806	0.162796	-0.297181	0.0668044	0.593668	0.0184281	0.942158
VIMSS207328	VIMSS207328 DVU1862 GGDEF domain protein (TIGR) [Desulfovibrio vulgaris Hildenborough]	DVU1862	2400000000	375000000	412000000	34709000	259000000	766000000	951000000	500000000	315000000	31.1604	28.4823	28.6181	25.0488	27.9484	29.5128	29.8249	28.8974	28.2308	0.844003	-1.31896	-0.730625	-2.05756	-1.81741	-0.297945	-0.0188767	-0.99586	-1.68566	-0.897655			0.881575	-1.28988	-0.72188	-2.06835	-1.77851	-0.293614	-0.0190556	-1.01566	-1.64927		0.881575	-1.28988	-0.72188	-2.06835	-1.77851	-0.293614	-0.0190556
VIMSS207329	VIMSS207329 DVU1863 flagellar synthesis regulator FleN, putative (TIGR) [Desulfovibrio vulgaris Hildenborough]	DVU1863	213000000	267000000	139000000	531225000	2370000000	355000000	168000000	293000000	199000000	27.6663	27.9923	27.0505	28.9847	31.1422	28.4032	27.3239	28.1263	27.5682	-2.65011	-1.80901	-2.29818	1.87839	1.37646	-1.40747	-2.51986	-1.76689	-2.34825	-1.28277			-2.76808	-1.76913	-2.27068	1.88824	1.34699	-1.38701	-2.54374	-1.80203	-2.29755		-2.76808	-1.76913	-2.27068	1.88824	1.34699	-1.38701	-2.54374
VIMSS207330	VIMSS207330 ihfB DNA-binding protein HU, beta subunit, putative (TIGR) [Desulfovibrio vulgaris Hildenborough]	DVU1864	144000000	144000000	304000000	108316000	236000000	227000000	366000000	232000000	348000000	27.1015	27.1015	28.1795	26.6907	27.8142	27.7581	28.4473	27.7895	28.3745	-3.21489	-2.69978	-1.1692	-0.415691	-1.95157	-2.0526	-1.39648	-2.10366	-1.54193	-1.83842			-3.35801	-2.64027	-1.1552	-0.417872	-1.9098	-2.02276	-1.40971	-2.1455	-1.50864		-3.35801	-2.64027	-1.1552	-0.417872	-1.9098	-2.02276	-1.40971
VIMSS207333	VIMSS207333 dapF diaminopimelate epimerase (TIGR) [Desulfovibrio vulgaris Hildenborough]	DVU1867	995000000	1430000000	416000000	107115000	1010000000	207000000	814000000	692000000	1070000000	29.8901	30.4134	28.632	26.6746	29.9117	27.6251	29.6005	29.3662	29.995	-0.426263	0.612092	-0.716686	-0.431777	0.145923	-2.18566	-0.243293	-0.527016	0.0785243	-0.410462			-0.445239	0.598599	-0.708108	-0.434042	0.1428	-2.15389	-0.245599	-0.537497	0.0768291		-0.445239	0.598599	-0.708108	-0.434042	0.1428	-2.15389	-0.245599
VIMSS207334	VIMSS207334 dapA dihydrodipicolinate synthase (TIGR) [Desulfovibrio vulgaris Hildenborough]	DVU1868	4060000000	2580000000	2780000000	601797000	4400000000	3680000000	3940000000	3450000000	3020000000	31.9188	31.2647	31.3724	29.1647	32.0349	31.7771	31.8755	31.6839	31.4919	1.60245	1.46345	2.02374	2.05834	2.26907	1.96634	2.0318	1.79074	1.57546	1.8646			1.67378	1.43119	1.99952	2.06914	2.2205	1.93776	2.05106	1.82635	1.54145		1.67378	1.43119	1.99952	2.06914	2.2205	1.93776	2.05106
VIMSS207335	VIMSS207335 DVU1869 methyl-accepting chemotaxis protein (TIGR) [Desulfovibrio vulgaris Hildenborough]	DVU1869	9580000000	9630000000	2600000000	1356120000	7760000000	16500000000	3870000000	8200000000	6180000000	33.1574	33.1649	31.2759	30.3368	32.8534	33.9417	31.8497	32.933	32.525	2.84099	3.36361	1.92717	3.23048	3.08762	4.13103	2.00594	3.03976	2.60852	2.91501			2.96747	3.28946	1.9041	3.24743	3.02153	4.07098	2.02495	3.10022	2.55221		2.96747	3.28946	1.9041	3.24743	3.02153	4.07098	2.02495
VIMSS207336	VIMSS207336 DVU1870 cyclase, putative (TIGR) [Desulfovibrio vulgaris Hildenborough]	DVU1870	0	0	0	0	0	0	0	44000000	0								25.391									-4.50221		-4.50221										-4.59175			-6.7565	-6.38443	-6.3312	-6.74457	-6.38499	-6.26856	-6.34441
VIMSS207337	VIMSS207337 aspA aspartate ammonia-lyase (TIGR) [Desulfovibrio vulgaris Hildenborough]	DVU1871	742000000	916000000	203000000	4812540	55100000	234000000	1180000000	381000000	352000000	29.4668	29.7708	27.5969	22.1984	25.7155	27.8019	30.1361	28.5052	28.391	-0.849541	-0.0305037	-1.75179	-4.90799	-4.05024	-2.00878	0.292393	-1.388	-1.52544	-1.80221			-0.88736	-0.0298312	-1.73082	-4.93375	-3.96354	-1.97958	0.295164	-1.4156	-1.49251		-0.88736	-0.0298312	-1.73082	-4.93375	-3.96354	-1.97958	0.295164
VIMSS207339	VIMSS207339 ppiB-2 peptidyl-prolyl cis-trans isomerase B (TIGR) [Desulfovibrio vulgaris Hildenborough]	DVU1873	7190000000	4950000000	6290000000	888905000	4620000000	7590000000	6040000000	3880000000	4820000000	32.7433	32.2048	32.5504	29.7275	32.1052	32.8215	32.4919	31.8534	32.1664	2.42696	2.40351	3.20172	2.62109	2.33946	3.01074	2.64815	1.9602	2.24995	2.5402			2.535	2.35052	3.1634	2.63485	2.28938	2.96697	2.67325	1.99918	2.20137		2.535	2.35052	3.1634	2.63485	2.28938	2.96697	2.67325
VIMSS207340	VIMSS207340 clpB ATP-dependent Clp protease, ATP-binding subunit ClpB (TIGR) [Desulfovibrio vulgaris Hildenborough]	DVU1874	16900000000	11500000000	10700000000	1290620000	9570000000	11400000000	9100000000	10300000000	14400000000	33.9763	33.4209	33.3169	30.2654	33.1559	33.4083	33.0832	33.2619	33.7453	3.65992	3.61964	3.9682	3.15906	3.39009	3.5976	3.23947	3.36871	3.82891	3.53684			3.82285	3.53985	3.9207	3.17563	3.31752	3.5453	3.27018	3.43571	3.74625		3.82285	3.53985	3.9207	3.17563	3.31752	3.5453	3.27018
VIMSS207342	VIMSS207342 dnaJ dnaJ protein, putative (TIGR) [Desulfovibrio vulgaris Hildenborough]	DVU1876	2340000000	2600000000	1430000000	305085000	1950000000	2120000000	1560000000	1530000000	935000000	31.1239	31.2759	30.4134	28.1846	30.8608	30.9814	30.5389	30.5109	29.8004	0.807477	1.47459	1.06467	1.07827	1.09504	1.1707	0.695152	0.617672	-0.116048	0.876393			0.843424	1.44208	1.05193	1.08393	1.0716	1.15369	0.701741	0.629956	-0.113543		0.843424	1.44208	1.05193	1.08393	1.0716	1.15369	0.701741
VIMSS207343	VIMSS207343 DVU1877 polysaccharide deacetylase family protein (TIGR) [Desulfovibrio vulgaris Hildenborough]	DVU1877	1540000000	857000000	577000000	164860000	89300000	254000000	473000000	966000000	838000000	30.5203	29.6747	29.104	27.2967	26.4122	27.9203	28.8173	29.8474	29.6424	0.203899	-0.126556	-0.244698	0.190304	-3.35363	-1.89046	-1.02648	-0.0457648	-0.274064	-0.729717			0.212976	-0.123766	-0.241769	0.191303	-3.28184	-1.86298	-1.03621	-0.0466749	-0.268148		0.212976	-0.123766	-0.241769	0.191303	-3.28184	-1.86298	-1.03621
VIMSS207344	VIMSS207344 ltaE threonine aldolase, low-specificity (TIGR) [Desulfovibrio vulgaris Hildenborough]	DVU1878	2340000000	884000000	1480000000	129741000	1190000000	1290000000	1460000000	1570000000	1890000000	31.1239	29.7195	30.463	26.9511	30.1483	30.2647	30.4433	30.5481	30.8157	0.807477	-0.0818049	1.11426	-0.155303	0.38253	0.45401	0.599574	0.654905	0.8993	0.519438			0.843424	-0.0800016	1.10092	-0.156118	0.374342	0.44741	0.605257	0.667929	0.879886		0.843424	-0.0800016	1.10092	-0.156118	0.374342	0.44741	0.605257
VIMSS207346	VIMSS207346 DVU1880 hypothetical protein (TIGR) [Desulfovibrio vulgaris Hildenborough]	DVU1880	267000000	204000000	0	43541500	103000000	84300000	102000000	207000000	0	27.9923	27.604		25.3759	26.6181	26.329	26.604	27.6251		-2.32412	-2.19728		-1.73047	-3.14772	-3.48168	-3.23975	-2.26816		-2.62703			-2.42758	-2.14884		-1.73955	-3.08034	-3.43107	-3.27046	-2.31326			-2.42758	-2.14884	-6.44337	-1.73955	-3.08034	-3.43107	-3.27046
VIMSS207347	VIMSS207347 phoH phoH family protein (TIGR) [Desulfovibrio vulgaris Hildenborough]	DVU1881	323000000	65600000	70300000	13863000	62900000	124000000	113000000	173000000	70200000	28.267	25.9672	26.067	23.7247	25.9066	26.8858	26.7517	27.3662	26.065	-2.04943	-3.83408	-3.28167	-3.38163	-3.85923	-2.92495	-3.092	-2.52702	-3.85147	-3.20016			-2.14066	-3.74956	-3.24239	-3.39937	-3.77662	-2.88243	-3.12131	-2.57727	-3.76833		-2.14066	-3.74956	-3.24239	-3.39937	-3.77662	-2.88243	-3.12131
VIMSS207348	VIMSS207348 DVU1882 HDIG domain protein (TIGR) [Desulfovibrio vulgaris Hildenborough]	DVU1882	718000000	2540000000	438000000	113694000	904000000	517000000	6560000000	531000000	431000000	29.4194	31.2422	28.7064	26.7606	29.7517	28.9456	32.611	28.9841	28.6831	-0.896976	1.44091	-0.642338	-0.345781	-0.0140372	-0.865125	2.7673	-0.909076	-1.23333	-0.0776059			-0.936907	1.40914	-0.63465	-0.347596	-0.0137367	-0.852549	2.79353	-0.927155	-1.2067		-0.936907	1.40914	-0.63465	-0.347596	-0.0137367	-0.852549	2.79353
VIMSS207350	VIMSS207350 DVU1884 methyl-accepting chemotaxis protein (TIGR) [Desulfovibrio vulgaris Hildenborough]	DVU1884	0	92800000	0	23867200	0	4270000000	3000000000	1920000000	543000000		26.4676		24.5085		31.9916	31.4823	30.8385	29.0164		-3.33365		-2.59784		2.18087	1.63857	0.945246	-0.900062	-0.344477				-3.26017		-2.61147		2.14917	1.6541	0.964045	-0.880632		-6.81472	-3.26017	-6.43653	-2.61147	-6.44001	2.14917	1.6541
VIMSS207351	VIMSS207351 gatB glutamyl-tRNA(Gln) amidotransferase, B subunit (TIGR) [Desulfovibrio vulgaris Hildenborough]	DVU1885	3270000000	2910000000	1780000000	440798000	6220000000	2120000000	4100000000	5810000000	1860000000	31.6066	31.4384	30.7292	28.7155	32.5343	30.9814	31.933	32.4359	30.7927	1.29026	1.6371	1.38054	1.60918	2.76848	1.1707	2.08923	2.54268	0.876216	1.70715			1.3477	1.60101	1.36401	1.61762	2.70922	1.15369	2.10903	2.59325	0.8573		1.3477	1.60101	1.36401	1.61762	2.70922	1.15369	2.10903
VIMSS207352	VIMSS207352 DVU1886 hypothetical protein (TIGR) [Desulfovibrio vulgaris Hildenborough]	DVU1886	483000000	351000000	480000000	139905000	237000000	583000000	183000000	311000000	607000000	28.8474	28.3869	28.8385	27.0599	27.8203	29.1189	27.4473	28.2123	29.1771	-1.46894	-1.41438	-0.510235	-0.0464897	-1.94547	-0.691793	-2.39648	-1.68087	-0.739318	-1.21044			-1.53433	-1.3832	-0.504128	-0.0467336	-1.90383	-0.681737	-2.41919	-1.7143	-0.723358		-1.53433	-1.3832	-0.504128	-0.0467336	-1.90383	-0.681737	-2.41919
VIMSS207353	VIMSS207353 DVU1887 hypothetical protein (TIGR) [Desulfovibrio vulgaris Hildenborough]	DVU1887	4060000000	4110000000	2920000000	538648000	4590000000	6570000000	3700000000	4840000000	2290000000	31.9188	31.9365	31.4433	29.0048	32.0958	32.6132	31.7849	32.1724	31.0927	1.60245	2.13522	2.09463	1.89841	2.33006	2.80253	1.94113	2.27915	1.17626	2.02887			1.67378	2.08815	2.06956	1.90837	2.28019	2.76179	1.95953	2.32447	1.15087		1.67378	2.08815	2.06956	1.90837	2.28019	2.76179	1.95953
VIMSS207354	VIMSS207354 DVU1888 ATP-NAD kinase domain protein (TIGR) [Desulfovibrio vulgaris Hildenborough]	DVU1888	248000000	139000000	231000000	28307700	131000000	291000000	319000000	95500000	51900000	27.8858	27.0505	27.7833	24.7547	26.965	28.1164	28.249	26.509	25.6292	-2.43062	-2.75077	-1.56538	-2.35167	-2.80079	-1.69427	-1.59477	-3.38422	-4.28721	-2.53997			-2.53882	-2.69013	-1.54664	-2.36401	-2.74084	-1.66964	-1.60988	-3.45152	-4.19466		-2.53882	-2.69013	-1.54664	-2.36401	-2.74084	-1.66964	-1.60988
VIMSS207355	VIMSS207355 gmhA phosphoheptose isomerase (TIGR) [Desulfovibrio vulgaris Hildenborough]	DVU1889	16100000	58300000	40800000	34205600	452000000	28700000	629000000	204000000	173000000	23.9406	25.797	25.2821	25.0277	28.7517	24.7745	29.2285	27.604	27.3662	-6.37583	-4.00428	-4.06663	-2.07863	-1.01404	-5.03617	-0.615262	-2.28922	-2.55024	-3.11448			-6.65966	-3.91601	-4.01795	-2.08954	-0.992332	-4.96296	-0.621093	-2.33475	-2.49519		-6.65966	-3.91601	-4.01795	-2.08954	-0.992332	-4.96296	-0.621093
VIMSS207357	VIMSS207357 hemC porphobilinogen deaminase (TIGR) [Desulfovibrio vulgaris Hildenborough]	DVU1890	3580000000	1510000000	674000000	1020480000	930000000	979000000	1470000000	1920000000	1350000000	31.7373	30.4919	29.3282	29.9266	29.7927	29.8667	30.4532	30.8385	30.3303	1.42093	0.690625	-0.0205207	2.82024	0.0268707	0.0560195	0.609422	0.945246	0.413873	0.773634			1.48418	0.675401	-0.0202751	2.83504	0.0262956	0.0552052	0.615198	0.964045	0.404938		1.48418	0.675401	-0.0202751	2.83504	0.0262956	0.0552052	0.615198
VIMSS207358	VIMSS207358 DVU1891 conserved hypothetical protein (TIGR) [Desulfovibrio vulgaris Hildenborough]	DVU1891	5530000000	2050000000	2290000000	510287000	3210000000	7790000000	2490000000	3500000000	2540000000	32.3646	30.933	31.0927	28.9267	31.5799	32.859	31.2135	31.7047	31.2422	2.04825	1.1317	1.74401	1.82037	1.81414	3.04826	1.36975	1.8115	1.32574	1.79041			2.13943	1.10675	1.72313	1.82992	1.77531	3.00395	1.38273	1.84752	1.29712		2.13943	1.10675	1.72313	1.82992	1.77531	3.00395	1.38273
VIMSS207360	VIMSS207360 DVU1893 ATP-dependent protease, putative (TIGR) [Desulfovibrio vulgaris Hildenborough]	DVU1893	4850000000	3750000000	5420000000	613320000	5090000000	5580000000	8710000000	4170000000	7240000000	32.1753	31.8042	32.3356	29.1921	32.245	32.3776	33.02	31.9574	32.7533	1.85895	2.00297	2.98695	2.0857	2.47923	2.5669	3.17628	2.06419	2.8369	2.4509			1.94171	1.95881	2.9512	2.09665	2.42617	2.52959	3.20638	2.10524	2.77566		1.94171	1.95881	2.9512	2.09665	2.42617	2.52959	3.20638
VIMSS207364	VIMSS207364 rpsT ribosomal protein S20 (TIGR) [Desulfovibrio vulgaris Hildenborough]	DVU1896	2380000000	1160000000	1520000000	438477000	1650000000	902000000	874000000	1310000000	1070000000	31.1483	30.1115	30.5014	28.7079	30.6198	29.7486	29.7031	30.2869	29.995	0.83193	0.310202	1.15273	1.60156	0.854034	-0.0621619	-0.140689	0.393707	0.0785243	0.55776			0.868965	0.303363	1.13893	1.60997	0.835754	-0.0612583	-0.142022	0.401537	0.0768291		0.868965	0.303363	1.13893	1.60997	0.835754	-0.0612583	-0.142022
VIMSS207365	VIMSS207365 glyS glycyl-tRNA synthetase, beta subunit (TIGR) [Desulfovibrio vulgaris Hildenborough]	DVU1897	13700000000	5070000000	2290000000	1015590000	3240000000	3030000000	8830000000	6020000000	11000000000	33.6735	32.2393	31.0927	29.9197	31.5933	31.4967	33.0398	32.4871	33.3568	3.35707	2.43806	1.74401	2.81331	1.82756	1.68596	3.19602	2.5939	3.44035	2.56625			3.50652	2.38432	1.72313	2.82807	1.78844	1.66145	3.22631	2.64549	3.36607		3.50652	2.38432	1.72313	2.82807	1.78844	1.66145	3.22631
VIMSS207366	VIMSS207366 glyQ glycyl-tRNA synthetase, alpha subunit (TIGR) [Desulfovibrio vulgaris Hildenborough]	DVU1898	9090000000	1200000000	858000000	47668200	1070000000	849000000	3840000000	4980000000	903000000	33.0816	30.1604	29.6764	25.5065	29.995	29.6612	31.8385	32.2135	29.7502	2.76525	0.359111	0.327708	-1.59984	0.229179	-0.149525	1.99471	2.32029	-0.166289	0.675622			2.88835	0.351195	0.323786	-1.60823	0.224273	-0.147351	2.01362	2.36643	-0.162699		2.88835	0.351195	0.323786	-1.60823	0.224273	-0.147351	2.01362
VIMSS207368	VIMSS207368 DVU1900 conserved hypothetical protein (TIGR) [Desulfovibrio vulgaris Hildenborough]	DVU1900	870000000	382000000	1020000000	109632000	150000000	1350000000	99700000	1120000000	220000000	29.6964	28.509	29.9259	26.7081	27.1604	30.3303	26.5711	30.0609	27.7129	-0.619944	-1.29228	0.577228	-0.398268	-2.6054	0.519598	-3.27266	0.167639	-2.20351	-1.01418			-0.647543	-1.26379	0.570319	-0.400358	-2.54963	0.512045	-3.30367	0.170973	-2.15594		-0.647543	-1.26379	0.570319	-0.400358	-2.54963	0.512045	-3.30367
VIMSS207369	VIMSS207369 Protein-coding gene peptidyl-prolyl cis-trans isomerase domain protein (TIGR) [Desulfovibrio vulgaris Hildenborough]	DVU1901	2530000000	4880000000	1440000000	258941000	1460000000	1520000000	1220000000	1970000000	2490000000	31.2365	32.1842	30.4234	27.948	30.4433	30.5014	30.1842	30.8755	31.2135	0.920106	2.38296	1.07473	0.841686	0.677536	0.69071	0.340487	0.982336	1.29706	1.02307			0.961066	2.33043	1.06186	0.846103	0.663034	0.68067	0.343714	1.00187	1.26906		0.961066	2.33043	1.06186	0.846103	0.663034	0.68067	0.343714
VIMSS207370	VIMSS207370 DVU1902 conserved hypothetical protein (TIGR) [Desulfovibrio vulgaris Hildenborough]	DVU1902	26700000	30000000	0	85389700	0	37900000	45600000	32700000	40800000	24.6703	24.8385		26.3476		25.1757	25.4425	24.9628	25.2821	-5.64605	-4.96282		-0.758803		-4.63502	-4.40122	-4.93043	-4.63437	-4.28124			-5.89739	-4.85341		-0.762785		-4.56764	-4.44293	-5.02848	-4.53433		-5.89739	-4.85341	-6.45777	-0.762785	-6.40734	-4.56764	-4.44293
VIMSS207371	VIMSS207371 mfd transcription-repair coupling factor (TIGR) [Desulfovibrio vulgaris Hildenborough]	DVU1903	5310000000	10000000000	3420000000	1688020000	4750000000	4000000000	3200000000	2730000000	7010000000	32.3061	33.2193	31.6713	30.6527	32.1453	31.8974	31.5754	31.3463	32.7068	1.98968	3.418	2.32266	3.54632	2.3795	2.08664	1.73168	1.45304	2.79033	2.41309			2.07826	3.34266	2.29485	3.56493	2.32856	2.05631	1.74809	1.48194	2.73009		2.07826	3.34266	2.29485	3.56493	2.32856	2.05631	1.74809
VIMSS207372	VIMSS207372 cheW-2 chemotaxis protein CheW (TIGR) [Desulfovibrio vulgaris Hildenborough]	DVU1904	4290000000	2120000000	1340000000	362977000	1930000000	3490000000	2850000000	739000000	778000000	31.9983	30.9814	30.3196	28.4353	30.846	31.7006	31.4083	29.461	29.5352	1.68195	1.18014	0.970892	1.32894	1.08017	1.88987	1.56457	-0.432214	-0.381244	0.987007			1.75682	1.15413	0.959271	1.33591	1.05705	1.86239	1.5794	-0.440809	-0.373014		1.75682	1.15413	0.959271	1.33591	1.05705	1.86239	1.5794
VIMSS207376	VIMSS207376 ugd UDP-glucose 6-dehydrogenase (TIGR) [Desulfovibrio vulgaris Hildenborough]	DVU1907	7860000000	5700000000	3950000000	636494000	3800000000	3530000000	8240000000	4660000000	5320000000	32.8719	32.4083	31.8792	29.2456	31.8234	31.717	32.94	32.1177	32.3088	2.5555	2.60704	2.53051	2.13921	2.05757	1.90631	3.09625	2.22447	2.39234	2.38991			2.66926	2.54957	2.50022	2.15043	2.01353	1.8786	3.1256	2.26871	2.34069		2.66926	2.54957	2.50022	2.15043	2.01353	1.8786	3.1256
VIMSS207377	VIMSS207377 pdxJ pyridoxal phosphate biosynthetic protein PdxJ (TIGR) [Desulfovibrio vulgaris Hildenborough]	DVU1908	2490000000	1270000000	8210000000	286385000	621000000	922000000	604000000	864000000	816000000	31.2135	30.2422	32.9347	28.0934	29.21	29.7802	29.17	29.6865	29.604	0.897114	0.440905	3.58604	0.987019	-0.555767	-0.0305226	-0.673773	-0.206757	-0.312445	0.45909			0.937051	0.431186	3.54312	0.992198	-0.543871	-0.0300789	-0.68016	-0.210869	-0.3057		0.937051	0.431186	3.54312	0.992198	-0.543871	-0.0300789	-0.68016
VIMSS207378	VIMSS207378 acpS holo-(acyl-carrier-protein) synthase (TIGR) [Desulfovibrio vulgaris Hildenborough]	DVU1909	0	0	0	0	0	0	204000000	0	156000000							27.604		27.217							-2.23975		-2.69947	-2.46961									-2.26098		-2.64119		-6.85529	-6.55262	-6.3191	-6.74026	-6.43535	-6.43003	-2.26098
VIMSS207379	VIMSS207379 DVU1910 YjeF-related protein (TIGR) [Desulfovibrio vulgaris Hildenborough]	DVU1910	351000000	0	245000000	0	0	13500000	48700000	1760000000	22000000	28.3869		27.8682			23.6865	25.5374	30.7129	24.391	-1.92949		-1.48049			-6.12426	-4.30633	0.819716	-5.52544	-3.09105			-2.01538		-1.46277			-6.03523	-4.34714	0.836018	-5.40616		-2.01538	-6.54892	-1.46277	-6.70612	-6.54818	-6.03523	-4.34714
VIMSS207380	VIMSS207380 DVU1911 CBS domain protein (TIGR) [Desulfovibrio vulgaris Hildenborough]	DVU1911	12500000000	1220000000	905000000	372647000	9370000000	1020000000	9490000000	1070000000	1300000000	33.5412	30.1842	29.7533	28.4732	33.1254	29.9259	33.1438	29.995	30.2759	3.22482	0.382958	0.404648	1.36687	3.35962	0.115208	3.30001	0.101751	0.359425	1.4017			3.36838	0.374516	0.399805	1.37404	3.2877	0.113533	3.33129	0.103774	0.351666		3.36838	0.374516	0.399805	1.37404	3.2877	0.113533	3.33129
VIMSS207382	VIMSS207382 DVU1913 aspartate kinase, monofunctional class (TIGR) [Desulfovibrio vulgaris Hildenborough]	DVU1913	3710000000	5730000000	3710000000	225877000	6590000000	6230000000	5930000000	2020000000	3050000000	31.7888	32.4159	31.7888	27.751	32.6176	32.5366	32.4654	30.9117	31.5062	1.47239	2.61461	2.44008	0.6446	2.85185	2.72587	2.62164	1.0185	1.58972	1.99769			1.53793	2.55697	2.41087	0.647983	2.7908	2.68625	2.64649	1.03875	1.5554		1.53793	2.55697	2.41087	0.647983	2.7908	2.68625	2.64649
VIMSS207383	VIMSS207383 DVU1914 2-isopropylmalate synthase/homocitrate synthase family protein (TIGR) [Desulfovibrio vulgaris Hildenborough]	DVU1914	1480000000	1330000000	1400000000	675045000	1280000000	1620000000	1210000000	1530000000	1400000000	30.463	30.3088	30.3828	29.3304	30.2535	30.5933	30.1724	30.5109	30.3828	0.146566	0.507503	1.03409	2.22405	0.487712	0.782633	0.328613	0.617672	0.46634	0.732797			0.15309	0.496315	1.02171	2.23572	0.477272	0.771256	0.331728	0.629956	0.456273		0.15309	0.496315	1.02171	2.23572	0.477272	0.771256	0.331728
VIMSS207386	VIMSS207386 hysB periplasmic [NiFeSe] hydrogenase, small subunit (TIGR) [Desulfovibrio vulgaris Hildenborough]	DVU1917	12800000000	9260000000	5930000000	1070510000	13200000000	9870000000	8200000000	9060000000	9650000000	33.5754	33.1084	32.4654	29.9957	33.6198	33.2004	32.933	33.0769	33.1679	3.25904	3.30709	3.11669	2.88929	3.85403	3.38969	3.08923	3.18365	3.25144	3.26002			3.40412	3.23419	3.07939	2.90445	3.77154	3.34041	3.11851	3.24697	3.18125		3.40412	3.23419	3.07939	2.90445	3.77154	3.34041	3.11851
VIMSS207388	VIMSS207388 DVU1919 hydrogenase expression/formation protein, putative (TIGR) [Desulfovibrio vulgaris Hildenborough]	DVU1919	199000000	190000000	119000000	42903900	374000000	164000000	257000000	219000000	299000000	27.5682	27.5014	26.8264	25.3546	28.4785	27.2891	27.9372	27.7064	28.1556	-2.74819	-2.29985	-2.52231	-1.75176	-1.28732	-2.52159	-1.90655	-2.18686	-1.76087	-2.10948			-2.87053	-2.24915	-2.49212	-1.76095	-1.25977	-2.48494	-1.92462	-2.23035	-1.72286		-2.87053	-2.24915	-2.49212	-1.76095	-1.25977	-2.48494	-1.92462
VIMSS207390	VIMSS207390 hynB-1 periplasmic [NiFe] hydrogenase, small subunit, isozyme 1 (TIGR) [Desulfovibrio vulgaris Hildenborough]	DVU1921	2170000000	1230000000	1130000000	90970000	1230000000	1270000000	2120000000	1130000000	1450000000	31.015	30.196	30.0737	26.4389	30.196	30.2422	30.9814	30.0737	30.4334	0.698663	0.394735	0.724982	-0.667474	0.430226	0.431467	1.13767	0.180463	0.516966	0.427522			0.729766	0.386033	0.716304	-0.670977	0.421017	0.425195	1.14845	0.184052	0.505806		0.729766	0.386033	0.716304	-0.670977	0.421017	0.425195	1.14845
VIMSS207391	VIMSS207391 hynA-1 periplasmic [NiFe] hydrogenase, large subunit, isozyme 1 (TIGR) [Desulfovibrio vulgaris Hildenborough]	DVU1922	6980000000	9900000000	6430000000	1074230000	6720000000	8890000000	6620000000	6280000000	7710000000	32.7006	33.2048	32.5822	30.0007	32.6458	33.0495	32.6242	32.5481	32.8441	2.3842	3.40351	3.23348	2.89429	2.88003	3.23882	2.78044	2.6549	2.92764	2.93303			2.49033	3.32848	3.19478	2.90948	2.81838	3.19174	2.80679	2.7077	2.86444		2.49033	3.32848	3.19478	2.90948	2.81838	3.19174	2.80679
VIMSS207392	VIMSS207392 hupD hydrogenase expression/formation protein HupD (TIGR) [Desulfovibrio vulgaris Hildenborough]	DVU1923	182000000	232000000	112000000	6784460	228000000	137000000	98600000	180000000	96200000	27.4394	27.7895	26.7389	22.6938	27.7645	27.0296	26.5551	27.4234	26.5195	-2.87702	-2.01173	-2.60977	-4.41256	-2.00133	-2.78111	-3.28866	-2.46979	-3.39691	-2.8721			-3.0051	-1.96738	-2.57853	-4.43571	-1.95849	-2.74069	-3.31983	-2.51891	-3.32357		-3.0051	-1.96738	-2.57853	-4.43571	-1.95849	-2.74069	-3.31983
VIMSS207393	VIMSS207393 hypC hydrogenase assembly chaperone hypC/hupF (TIGR) [Desulfovibrio vulgaris Hildenborough]	DVU1924	0	0	0	17313900	0	115000000	134000000	0	150000000				24.0454		26.7771	26.9977		27.1604				-3.06093		-3.03366	-2.84609		-2.75605	-2.92418						-3.077		-2.98956	-2.87306		-2.69655		-6.8428	-6.44448	-6.50816	-3.077	-6.49582	-2.98956	-2.87306
VIMSS207397	VIMSS207397 ileS isoleucyl-tRNA synthetase (TIGR) [Desulfovibrio vulgaris Hildenborough]	DVU1927	32800000000	23600000000	11100000000	737432000	20800000000	19200000000	19500000000	23600000000	25200000000	34.933	34.4581	33.3698	29.4579	34.2759	34.1604	34.1828	34.4581	34.5527	4.61659	4.65679	4.02115	2.35157	4.51008	4.34967	4.33901	4.56486	4.63627	4.22733			4.82211	4.55413	3.97302	2.36391	4.41354	4.28644	4.38013	4.65564	4.53618		4.82211	4.55413	3.97302	2.36391	4.41354	4.28644	4.38013
VIMSS207400	VIMSS207400 DVU1930 TPR domain protein (TIGR) [Desulfovibrio vulgaris Hildenborough]	DVU1930	1530000000	2000000000	1960000000	371863000	1030000000	2320000000	1540000000	1500000000	1720000000	30.5109	30.8974	30.8682	28.4702	29.94	31.1115	30.5203	30.4823	30.6798	0.1945	1.09608	1.51951	1.36383	0.174212	1.30076	0.676536	0.589103	0.763322	0.853096			0.203159	1.07191	1.50133	1.37099	0.170483	1.28186	0.682949	0.600818	0.746843		0.203159	1.07191	1.50133	1.37099	0.170483	1.28186	0.682949
VIMSS207401	VIMSS207401 DVU1931 iron-sulfur cluster-binding protein (TIGR) [Desulfovibrio vulgaris Hildenborough]	DVU1931	751000000	1270000000	961000000	54096300	1430000000	432000000	569000000	1620000000	456000000	29.4842	30.2422	29.84	25.689	30.4134	28.6865	29.0839	30.5933	28.7645	-0.832147	0.440905	0.491267	-1.41734	0.647583	-1.12426	-0.759893	0.700134	-1.15198	-0.333969			-0.869192	0.431186	0.485387	-1.42477	0.633722	-1.10792	-0.767096	0.714058	-1.12711		-0.869192	0.431186	0.485387	-1.42477	0.633722	-1.10792	-0.767096
VIMSS207402	VIMSS207402 adk adenylate kinase (TIGR) [Desulfovibrio vulgaris Hildenborough]	DVU1932	18000000000	14100000000	10900000000	3312410000	16500000000	12300000000	32200000000	14900000000	14200000000	34.0673	33.715	33.3436	31.6252	33.9417	33.5179	34.9063	33.7946	33.7252	3.75089	3.9137	3.99492	4.51887	4.17596	3.70723	5.06259	3.90138	3.80873	4.0927			3.91787	3.82742	3.9471	4.54258	4.08658	3.65334	5.11058	3.97897	3.72651		3.91787	3.82742	3.9471	4.54258	4.08658	3.65334	5.11058
VIMSS207403	VIMSS207403 DVU1933 peptidase, PfpI family (TIGR) [Desulfovibrio vulgaris Hildenborough]	DVU1933	435000000	167000000	621000000	9653050	284000000	501000000	660000000	227000000	385000000	28.6964	27.3153	29.21	23.2026	28.0813	28.9002	29.2979	27.7581	28.5203	-1.61994	-2.486	-0.138676	-3.90381	-1.68447	-0.910479	-0.545856	-2.1351	-1.39616	-1.64672			-1.69206	-2.4312	-0.137016	-3.92429	-1.64841	-0.897244	-0.55103	-2.17756	-1.36602		-1.69206	-2.4312	-0.137016	-3.92429	-1.64841	-0.897244	-0.55103
VIMSS207406	VIMSS207406 phnC phosphonate ABC transporter, ATP-binding protein (TIGR) [Desulfovibrio vulgaris Hildenborough]	DVU1936	3440000000	3190000000	1750000000	391075000	3440000000	1940000000	1940000000	2390000000	3450000000	31.6798	31.5709	30.7047	28.5429	31.6798	30.8534	30.8534	31.1544	31.6839	1.36338	1.76963	1.35601	1.43651	1.91398	1.0427	1.00966	1.26115	1.76751	1.43561			1.42407	1.73062	1.33978	1.44405	1.87301	1.02754	1.01923	1.28623	1.72935		1.42407	1.73062	1.33978	1.44405	1.87301	1.02754	1.01923
VIMSS207407	VIMSS207407 DVU1937 phosphonate ABC transporter, periplasmic phosphonate-binding protein, putative (TIGR) [Desulfovibrio vulgaris Hildenborough]	DVU1937	11900000000	21700000000	14300000000	1623840000	21100000000	22500000000	31600000000	23200000000	20700000000	33.4702	34.337	33.7353	30.5968	34.2965	34.3892	34.8792	34.4334	34.2689	3.15386	4.5357	4.3866	3.4904	4.53074	4.57849	5.03546	4.54019	4.35247	4.28932			3.29426	4.43571	4.3341	3.50872	4.43376	4.51194	5.08319	4.63049	4.25851		3.29426	4.43571	4.3341	3.50872	4.43376	4.51194	5.08319
VIMSS207409	VIMSS207409 DVU1939 anaerobic glycerol-3-phosphate dehydrogenase, B subunit, putative (TIGR) [Desulfovibrio vulgaris Hildenborough]	DVU1939	3560000000	2580000000	1770000000	1047270000	1610000000	1730000000	1430000000	4960000000	1270000000	31.7292	31.2647	30.7211	29.964	30.5844	30.6881	30.4134	32.2077	30.2422	1.41285	1.46345	1.37241	2.85762	0.818629	0.877411	0.569621	2.31448	0.325742	1.33469			1.47574	1.43119	1.35598	2.87262	0.801106	0.864656	0.57502	2.36051	0.31871		1.47574	1.43119	1.35598	2.87262	0.801106	0.864656	0.57502
VIMSS207410	VIMSS207410 glpA anaerobic glycerol-3-phosphate dehydrogenase, A subunit, putative (TIGR) [Desulfovibrio vulgaris Hildenborough]	DVU1940	1520000000	2250000000	2320000000	233136000	1470000000	1490000000	1300000000	3330000000	836000000	30.5014	31.0673	31.1115	27.7966	30.4532	30.4727	30.2759	31.6329	29.6389	0.18504	1.266	1.76278	0.690235	0.687384	0.661951	0.432118	1.73966	-0.277512	0.794185			0.193277	1.23809	1.74168	0.693856	0.672671	0.652329	0.436213	1.77426	-0.271521		0.193277	1.23809	1.74168	0.693856	0.672671	0.652329	0.436213
VIMSS207411	VIMSS207411 DVU1941 HAD-superfamily hydrolase, subfamily IIA (TIGR) [Desulfovibrio vulgaris Hildenborough]	DVU1941	1760000000	3910000000	2630000000	137431000	2030000000	7140000000	6020000000	6650000000	960000000	30.7129	31.8645	31.2924	27.0341	30.9188	32.7333	32.4871	32.6307	29.8385	0.396544	2.06325	1.94372	-0.0722298	1.15305	2.92256	2.64337	2.73749	-0.0779802	1.52331			0.414197	2.01776	1.92046	-0.0726088	1.12837	2.88008	2.66842	2.79194	-0.0762967		0.414197	2.01776	1.92046	-0.0726088	1.12837	2.88008	2.66842
VIMSS207412	VIMSS207412 DVU1942 DAK2 domain/degV family protein (TIGR) [Desulfovibrio vulgaris Hildenborough]	DVU1942	895000000	663000000	769000000	168697000	1870000000	6020000000	1910000000	2670000000	276000000	29.7373	29.3044	29.5184	27.3299	30.8004	32.4871	30.8309	31.3142	28.0401	-0.579072	-0.496842	0.169714	0.223497	1.03461	2.6764	0.987179	1.42098	-1.87635	0.395569			-0.604851	-0.48589	0.167683	0.22467	1.01246	2.6375	0.996535	1.44924	-1.83584		-0.604851	-0.48589	0.167683	0.22467	1.01246	2.6375	0.996535
VIMSS207415	VIMSS207415 oorA pyruvate ferredoxin oxidoreductase, alpha subunit, putative (TIGR) [Desulfovibrio vulgaris Hildenborough]	DVU1945	628000000	362000000	290000000	57982600	2600000000	825000000	330000000	335000000	681000000	29.2262	28.4314	28.1115	25.7891	31.2759	29.6198	28.2979	28.3196	29.3431	-1.0902	-1.36986	-1.23722	-1.31725	1.51008	-0.190895	-1.54586	-1.57363	-0.57336	-0.820909			-1.13873	-1.33966	-1.22241	-1.32416	1.47776	-0.18812	-1.56051	-1.60492	-0.560982		-1.13873	-1.33966	-1.22241	-1.32416	1.47776	-0.18812	-1.56051
VIMSS207416	VIMSS207416 oorB pyruvate ferredoxin oxidoreductase, beta subunit, putative (TIGR) [Desulfovibrio vulgaris Hildenborough]	DVU1946	0	0	0	0	0	0	0	11800000	0								23.4923									-6.40093		-6.40093										-6.52823			-6.68615	-6.28963	-6.32065	-6.82516	-6.48063	-6.40242	-6.34107
VIMSS207417	VIMSS207417 oorC pyruvate ferredoxin oxidoreductase, gamma subunit, putative (TIGR) [Desulfovibrio vulgaris Hildenborough]	DVU1947	48000000	0	174000000	145165000	172000000	519000000	206000000	537000000	285000000	25.5165		27.3745	27.1131	27.3578	28.9512	27.6181	29.0003	28.0864	-4.79985		-1.97418	0.00675644	-2.40795	-0.859555	-2.22568	-0.892866	-1.83005	-1.87292			-5.01353		-1.95055	0.00679189	-2.35641	-0.84706	-2.24677	-0.910623	-1.79055		-5.01353	-6.29691	-1.95055	0.00679189	-2.35641	-0.84706	-2.24677
VIMSS207418	VIMSS207418 DVU1948 conserved hypothetical protein (TIGR) [Desulfovibrio vulgaris Hildenborough]	DVU1948	387000000	39100000	35500000	19062400	27100000	30500000	59100000	52100000	84200000	28.5278	25.2207	25.0813	24.1842	24.6918	24.8623	25.8167	25.6348	26.3273	-1.78863	-4.58061	-4.26738	-2.92214	-5.074	-4.94841	-4.02709	-4.25843	-3.58912	-3.93953			-1.86825	-4.47963	-4.2163	-2.93747	-4.96539	-4.87648	-4.06526	-4.34312	-3.51164		-1.86825	-4.47963	-4.2163	-2.93747	-4.96539	-4.87648	-4.06526
VIMSS207419	VIMSS207419 nifA-1 nif-specific regulatory protein (TIGR) [Desulfovibrio vulgaris Hildenborough]	DVU1949	3950000000	2970000000	1320000000	379848000	1980000000	2340000000	2330000000	4410000000	2480000000	31.8792	31.4678	30.2979	28.5008	30.8829	31.1239	31.1177	32.0381	31.2077	1.56282	1.66654	0.949197	1.39449	1.11707	1.31315	1.27394	2.14492	1.29125	1.4126			1.63239	1.6298	0.937836	1.4018	1.09316	1.29406	1.28601	2.18758	1.26338		1.63239	1.6298	0.937836	1.4018	1.09316	1.29406	1.28601
VIMSS207420	VIMSS207420 DVU1950 indolepyruvate ferredoxin oxidoreductase, beta subunit, putative (TIGR) [Desulfovibrio vulgaris Hildenborough]	DVU1950	1220000000	1310000000	1380000000	163978000	1710000000	885000000	2460000000	1290000000	2180000000	30.1842	30.2869	30.362	27.2889	30.6713	29.7211	31.196	30.2647	31.0217	-0.13215	0.485644	1.01333	0.182565	0.905564	-0.0896119	1.35226	0.371511	1.10524	0.577151			-0.138033	0.474938	1.0012	0.183523	0.886181	-0.0883093	1.36508	0.3789	1.08138		-0.138033	0.474938	1.0012	0.183523	0.886181	-0.0883093	1.36508
VIMSS207421	VIMSS207421 DVU1951 indolepyruvate ferredoxin oxidoreductase, alpha subunit, putative (TIGR) [Desulfovibrio vulgaris Hildenborough]	DVU1951	18600000000	6200000000	5820000000	654619000	12400000000	4290000000	4340000000	7010000000	11500000000	34.1146	32.5296	32.4384	29.2861	33.5296	31.9983	32.015	32.7068	33.4209	3.7982	2.72835	3.08968	2.17972	3.76384	2.18762	2.1713	2.81355	3.50448	2.91519			3.96728	2.6682	3.0527	2.19116	3.68327	2.15582	2.19188	2.86951	3.42882		3.96728	2.6682	3.0527	2.19116	3.68327	2.15582	2.19188
VIMSS207422	VIMSS207422 DVU1952 hypothetical protein (TIGR) [Desulfovibrio vulgaris Hildenborough]	DVU1952	4090000000	2290000000	1760000000	380063000	2210000000	2780000000	3000000000	2580000000	8180000000	31.9295	31.0927	30.7129	28.5017	31.0414	31.3724	31.4823	31.2647	32.9295	1.61307	1.29142	1.36423	1.3953	1.27561	1.56172	1.63857	1.37151	3.01301	1.61383			1.68488	1.26296	1.34791	1.40262	1.24831	1.53902	1.6541	1.39879	2.94797		1.68488	1.26296	1.34791	1.40262	1.24831	1.53902	1.6541
VIMSS207423	VIMSS207423 proA gamma-glutamyl phosphate reductase (TIGR) [Desulfovibrio vulgaris Hildenborough]	DVU1953	6770000000	5090000000	3040000000	227552000	2040000000	3080000000	4240000000	5850000000	4140000000	32.6565	32.245	31.5014	27.7616	30.9259	31.5203	31.9814	32.4458	31.947	2.34012	2.44374	2.15273	0.655259	1.16014	1.70957	2.13767	2.55258	2.03054	1.90915			2.4443	2.38987	2.12696	0.658697	1.1353	1.68472	2.15793	2.60334	1.98671		2.4443	2.38987	2.12696	0.658697	1.1353	1.68472	2.15793
VIMSS207424	VIMSS207424 nadD nicotinate (nicotinamide) nucleotide adenylyltransferase (TIGR) [Desulfovibrio vulgaris Hildenborough]	DVU1954	0	240000000	122000000	14242300	0	0	324000000	0	81100000		27.8385	26.8623	23.7637			28.2714		26.2732		-1.96282	-2.48639	-3.34268			-1.57233		-3.64324	-2.60149				-1.91955	-2.45663	-3.36022			-1.58723		-3.56459		-6.84712	-1.91955	-2.45663	-3.36022	-6.34071	-6.3888	-1.58723
VIMSS207425	VIMSS207425 DVU1955 TPR domain protein (TIGR) [Desulfovibrio vulgaris Hildenborough]	DVU1955	28800000	73700000	25500000	20588000	74600000	78400000	99200000	500000000	1040000000	24.7796	26.1352	24.604	24.2953	26.1527	26.2244	26.5638	28.8974	29.9539	-5.53682	-3.66611	-4.7447	-2.81106	-3.61311	-3.58636	-3.27991	-0.99586	0.037497	-3.13294			-5.7833	-3.5853	-4.68791	-2.82581	-3.53577	-3.53423	-3.311	-1.01566	0.0366875		-5.7833	-3.5853	-4.68791	-2.82581	-3.53577	-3.53423	-3.311
VIMSS207426	VIMSS207426 DVU1956 heptosyltransferase family protein (TIGR) [Desulfovibrio vulgaris Hildenborough]	DVU1956	239000000	0	0	32708900	0	0	0	0	0	27.8324			24.9632						-2.48395			-2.14318						-2.31357			-2.59453			-2.15443							-2.59453	-6.38816	-6.27145	-2.15443	-6.41471	-6.20979	-6.38842
VIMSS207428	VIMSS207428 DVU1958 sensory box histidine kinase (TIGR) [Desulfovibrio vulgaris Hildenborough]	DVU1958	0	0	0	0	0	0	0	1870000000	1030000000								30.8004	29.94								0.907178	0.0235578	0.465368										0.92522	0.0230493		-6.66702	-6.44005	-6.50331	-6.60212	-6.43519	-6.39187	-6.32017
VIMSS207430	VIMSS207430 cheA-2 chemotaxis protein CheA (TIGR) [Desulfovibrio vulgaris Hildenborough]	DVU1960	1570000000	210000000	241000000	43809400	216000000	443000000	757000000	651000000	284000000	30.5481	27.6458	27.8445	25.3847	27.6865	28.7227	29.4957	29.2781	28.0813	0.231733	-2.15546	-1.50424	-1.72162	-2.07933	-1.08798	-0.348029	-0.61513	-1.83512	-1.23502			0.242049	-2.10795	-1.48623	-1.73066	-2.03482	-1.07217	-0.351327	-0.627364	-1.79551		0.242049	-2.10795	-1.48623	-1.73066	-2.03482	-1.07217	-0.351327
VIMSS207431	VIMSS207431 cheW-3 chemotaxis protein CheW (TIGR) [Desulfovibrio vulgaris Hildenborough]	DVU1961	0	8770000	0	0	53400000	0	0	0	0		23.0641			25.6703						-6.73713			-4.09545					-5.41629				-6.58861			-4.00779						-6.64931	-6.58861	-6.51716	-6.82177	-4.00779	-6.28726	-6.23394
VIMSS207432	VIMSS207432 DVU1962 methyl-accepting chemotaxis protein (TIGR) [Desulfovibrio vulgaris Hildenborough]	DVU1962	8900000000	5030000000	2510000000	939936000	2330000000	3660000000	3510000000	2590000000	6890000000	33.0512	32.2279	31.225	29.808	31.1177	31.7692	31.7088	31.2703	32.6819	2.73477	2.42664	1.87635	2.70163	1.3519	1.95848	1.86508	1.37709	2.76542	2.11748			2.85652	2.37314	1.85389	2.7158	1.32296	1.93001	1.88275	1.40448	2.70572		2.85652	2.37314	1.85389	2.7158	1.32296	1.93001	1.88275
VIMSS207444	VIMSS207444 DVU1973 rhodanese-like domain protein (TIGR) [Desulfovibrio vulgaris Hildenborough]	DVU1973	1300000000	3080000000	195000000	48301300	1990000000	2260000000	3740000000	813000000	1310000000	30.2759	31.5203	27.5389	25.5256	30.8901	31.0737	31.8004	29.5987	30.2869	-0.04052	1.71901	-1.8098	-1.5808	1.12434	1.26296	1.95664	-0.294533	0.37048	0.300864			-0.0423238	1.68111	-1.78813	-1.5891	1.10027	1.2446	1.97519	-0.30039	0.362482		-0.0423238	1.68111	-1.78813	-1.5891	1.10027	1.2446	1.97519
VIMSS207445	VIMSS207445 DVU1974 pyridine nucleotide-disulfide oxidoreductase (TIGR) [Desulfovibrio vulgaris Hildenborough]	DVU1974	76500000	31700000	36000000	3968520	330000000	29000000	44100000	97700000	366000000	26.189	24.918	25.1015	21.9202	28.2979	24.7895	25.3943	26.5419	28.4473	-4.12743	-4.8833	-4.2472	-5.18619	-1.46789	-5.02116	-4.44947	-3.35136	-1.46917	-3.80035			-4.31117	-4.77565	-4.19636	-5.21341	-1.43647	-4.94817	-4.49164	-3.41801	-1.43745		-4.31117	-4.77565	-4.19636	-5.21341	-1.43647	-4.94817	-4.49164
VIMSS207446	VIMSS207446 Protein-coding gene methyl-accepting chemotaxis protein (TIGR) [Desulfovibrio vulgaris Hildenborough]	DVU1975	2880000000	2340000000	818000000	802216000	4720000000	1020000000	2990000000	1410000000	3670000000	31.4234	31.1239	29.6075	29.5794	32.1361	29.9259	31.4775	30.393	31.7731	1.10704	1.32259	0.258832	2.47305	2.37035	0.115208	1.63375	0.499835	1.85669	1.29304			1.15632	1.29343	0.255734	2.48603	2.31962	0.113533	1.64924	0.509776	1.81661		1.15632	1.29343	0.255734	2.48603	2.31962	0.113533	1.64924
VIMSS207447	VIMSS207447 groEL chaperonin, 60 kDa (TIGR) [Desulfovibrio vulgaris Hildenborough]	DVU1976	85800000000	66600000000	48700000000	12350300000	53300000000	52500000000	71500000000	63100000000	77200000000	36.3203	35.9548	35.5032	33.5238	35.6334	35.6116	36.0572	35.8769	36.1679	6.00387	6.15353	6.15451	6.41747	5.86763	5.80088	6.21348	5.98371	6.25144	6.09406			6.27115	6.01788	6.08084	6.45114	5.74204	5.71656	6.27237	6.10271	6.11649		6.27115	6.01788	6.08084	6.45114	5.74204	5.71656	6.27237
VIMSS207448	VIMSS207448 groES chaperonin, 10 kDa (TIGR) [Desulfovibrio vulgaris Hildenborough]	DVU1977	7420000000	4020000000	2890000000	1369180000	3730000000	3120000000	4230000000	3730000000	4370000000	32.7888	31.9045	31.4284	30.3507	31.7965	31.5389	31.978	31.7965	32.025	2.47239	2.10327	2.07973	3.2443	2.03074	1.72818	2.13426	1.90332	2.10855	2.20053			2.58245	2.05691	2.05484	3.26133	1.98728	1.70306	2.15449	1.94117	2.06303		2.58245	2.05691	2.05484	3.26133	1.98728	1.70306	2.15449
VIMSS207450	VIMSS207450 DVU1979 ABC transporter, ATP-binding protein (TIGR) [Desulfovibrio vulgaris Hildenborough]	DVU1979	24300000000	19400000000	2340000000	1474590000	1940000000	29700000000	17800000000	18900000000	13900000000	34.5002	34.1753	31.1239	30.4577	30.8534	34.7897	34.0512	34.1377	33.6944	4.18385	4.37406	1.77517	3.3513	1.08762	4.97903	4.20741	4.24445	3.77793	3.55343			4.37011	4.27764	1.75392	3.36889	1.06434	4.90665	4.24729	4.32887	3.69637		4.37011	4.27764	1.75392	3.36889	1.06434	4.90665	4.24729
VIMSS207451	VIMSS207451 DVU1980 hypothetical protein (TIGR) [Desulfovibrio vulgaris Hildenborough]	DVU1980	89700000	11800000	0	15561300	66600000	133000000	0	54100000	5370000	26.4186	23.4923		23.8915	25.989	26.9869		25.6891	22.3565	-3.89778	-6.30899		-3.2149	-3.77677	-2.82386		-4.20409	-7.55995	-4.54091			-4.0713	-6.16991		-3.23177	-3.69592	-2.78281		-4.2877	-7.39674		-4.0713	-6.16991	-6.3129	-3.23177	-3.69592	-2.78281	-6.21128
VIMSS207452	VIMSS207452 DVU1981 conserved hypothetical protein (TIGR) [Desulfovibrio vulgaris Hildenborough]	DVU1981	757000000	880000000	738000000	289112000	1470000000	1080000000	656000000	940000000	585000000	29.4957	29.7129	29.459	28.1071	30.4532	30.0084	29.2891	29.8081	29.1239	-0.820666	-0.0883478	0.110352	1.00069	0.687384	0.19767	-0.554626	-0.0851272	-0.792578	-0.0383609			-0.8572	-0.0864002	0.109031	1.00594	0.672671	0.194797	-0.559883	-0.0868202	-0.775468		-0.8572	-0.0864002	0.109031	1.00594	0.672671	0.194797	-0.559883
VIMSS207453	VIMSS207453 rhlE ATP-dependent RNA helicase RhlE (TIGR) [Desulfovibrio vulgaris Hildenborough]	DVU1982	3310000000	620000000	381000000	14422700	98200000	1820000000	458000000	308000000	1650000000	31.6242	29.2077	28.5052	23.7818	26.5492	30.7613	28.7708	28.1984	30.6198	1.3078	-0.593583	-0.843478	-3.32452	-3.21657	0.950577	-1.07297	-1.69486	0.70338	-0.864914			1.36602	-0.580498	-0.833383	-3.34197	-3.14771	0.936759	-1.08314	-1.72856	0.688195		1.36602	-0.580498	-0.833383	-3.34197	-3.14771	0.936759	-1.08314
VIMSS207454	VIMSS207454 DVU1983 hypothetical protein (TIGR) [Desulfovibrio vulgaris Hildenborough]	DVU1983	241000000	980000000	82900000	15630900	210000000	830000000	880000000	246000000	409000000	27.8445	29.8682	26.3049	23.8979	27.6458	29.6285	29.7129	27.8741	28.6075	-2.47193	0.0669305	-3.04383	-3.20846	-2.11997	-0.182178	-0.130818	-2.01913	-1.30891	-1.60203			-2.58197	0.065455	-3.00739	-3.2253	-2.07459	-0.17953	-0.132058	-2.05928	-1.28066		-2.58197	0.065455	-3.00739	-3.2253	-2.07459	-0.17953	-0.132058
VIMSS207455	VIMSS207455 msrA peptide methionine sulfoxide reductase MsrA (TIGR) [Desulfovibrio vulgaris Hildenborough]	DVU1984	0	0	25400000	0	53200000	22800000	24800000	61000000	0			24.5983		25.6649	24.4425	24.5638	25.8623				-4.75037		-4.10086	-5.36818	-5.27991	-4.03091		-4.70605					-4.69351		-4.01308	-5.29015	-5.32995	-4.11107			-6.58569	-6.47455	-4.69351	-6.75639	-4.01308	-5.29015	-5.32995
VIMSS207456	VIMSS207456 DVU1985 conserved domain protein (TIGR) [Desulfovibrio vulgaris Hildenborough]	DVU1985	15500000000	3410000000	2040000000	426638000	3900000000	3280000000	3900000000	3710000000	16800000000	33.8515	31.6671	30.9259	28.6684	31.8608	31.611	31.8608	31.7888	33.9677	3.53516	1.86585	1.57723	1.56208	2.09504	1.80033	2.01708	1.89556	4.0513	2.26663			3.69254	1.82472	1.55835	1.57027	2.0502	1.77416	2.0362	1.93326	3.96384		3.69254	1.82472	1.55835	1.57027	2.0502	1.77416	2.0362
VIMSS207458	VIMSS207458 DVU1986 conserved hypothetical protein (TIGR) [Desulfovibrio vulgaris Hildenborough]	DVU1986	2090000000	2250000000	463000000	275878000	2940000000	1090000000	1620000000	939000000	794000000	30.9609	31.0673	28.7864	28.0395	31.4532	30.0217	30.5933	29.8065	29.5646	0.644471	1.266	-0.562257	0.933093	1.68738	0.210967	0.7496	-0.0866628	-0.351876	0.498969			0.673161	1.23809	-0.555527	0.937989	1.65127	0.2079	0.756705	-0.0883863	-0.344279		0.673161	1.23809	-0.555527	0.937989	1.65127	0.2079	0.756705
VIMSS207459	VIMSS207459 uvrA excinuclease ABC, A subunit (TIGR) [Desulfovibrio vulgaris Hildenborough]	DVU1987	5890000000	1600000000	4260000000	690619000	1470000000	1990000000	2030000000	9600000000	1670000000	32.4556	30.5754	31.9882	29.3633	30.4532	30.8901	30.9188	33.1604	30.6372	2.13924	0.774149	2.63951	2.25695	0.687384	1.07941	1.07509	3.26717	0.720762	1.62663			2.23447	0.757083	2.60792	2.2688	0.672671	1.06372	1.08528	3.33215	0.705202		2.23447	0.757083	2.60792	2.2688	0.672671	1.06372	1.08528
VIMSS207463	VIMSS207463 DVU1991 hypothetical protein (TIGR) [Desulfovibrio vulgaris Hildenborough]	DVU1991	0	0	0	2773820	6830000	0	20100000	0	0				21.4034	22.7035		24.2607						-5.70292	-7.06233		-5.58305			-6.1161						-5.73284	-6.91116		-5.63597				-6.79914	-6.39247	-6.29502	-5.73284	-6.91116	-6.34978	-5.63597
VIMSS207464	VIMSS207464 cat antibiotic acetyltransferase (TIGR) [Desulfovibrio vulgaris Hildenborough]	DVU1992	97400000	0	0	0	279000000	0	406000000	0	0	26.5374				28.0557		28.5969			-3.77897				-1.71009		-1.24684			-2.2453			-3.9472				-1.67349		-1.25866				-3.9472	-6.29474	-6.35122	-6.73469	-1.67349	-6.3351	-1.25866
VIMSS207465	VIMSS207465 ctpF cation-transporting ATPase, E1-E2 family (TIGR) [Desulfovibrio vulgaris Hildenborough]	DVU1993	3220000000	9250000000	2670000000	759885000	11000000000	6660000000	9450000000	2920000000	6140000000	31.5844	33.1068	31.3142	29.5012	33.3568	32.6329	33.1377	31.4433	32.5156	1.26803	3.30553	1.9655	2.39484	3.591	2.82216	3.29392	1.55011	2.59915	2.53225			1.32448	3.23266	1.94197	2.40741	3.51413	2.78114	3.32514	1.58094	2.54304		1.32448	3.23266	1.94197	2.40741	3.51413	2.78114	3.32514
VIMSS207486	VIMSS207486 DVU2013 hybrid cluster protein (TIGR) [Desulfovibrio vulgaris Hildenborough]	DVU2013	13600000000	11200000000	7010000000	1880270000	15600000000	12900000000	8220000000	10500000000	8480000000	33.6629	33.3828	32.7068	30.8083	33.8608	33.5867	32.9365	33.2897	32.9814	3.3465	3.5815	3.35807	3.70193	4.09504	3.77594	3.09274	3.39646	3.06498	3.49035			3.49548	3.50255	3.31788	3.72136	4.00739	3.72105	3.12206	3.464	2.99881		3.49548	3.50255	3.31788	3.72136	4.00739	3.72105	3.12206
VIMSS207487	VIMSS207487 fprA-1 metallo-beta-lactamase family protein (TIGR) [Desulfovibrio vulgaris Hildenborough]	DVU2014	11100000000	6150000000	1530000000	382800000	2910000000	24700000000	3320000000	4010000000	4150000000	33.3698	32.5179	30.5109	28.512	31.4384	34.5238	31.6285	31.901	31.9505	3.05346	2.71666	1.16219	1.40565	1.67259	4.71308	1.78479	2.00774	2.03402	2.28335			3.18939	2.65678	1.14828	1.41303	1.63679	4.64457	1.80171	2.04767	1.99011		3.18939	2.65678	1.14828	1.41303	1.63679	4.64457	1.80171
VIMSS207492	VIMSS207492 DVU2019 conserved hypothetical protein (TIGR) [Desulfovibrio vulgaris Hildenborough]	DVU2019	29300000000	579000000	110000000	224812000	123000000	28100000000	35600000	583000000	65900000	34.7702	29.109	26.7129	27.7441	26.8741	34.7099	25.0854	29.1189	25.9738	4.4538	-0.692288	-2.63577	0.637782	-2.8917	4.89914	-4.75837	-0.774292	-3.94266	-0.633819			4.65207	-0.677027	-2.60422	0.641128	-2.8298	4.82792	-4.80347	-0.789691	-3.85755		4.65207	-0.677027	-2.60422	0.641128	-2.8298	4.82792	-4.80347
VIMSS207493	VIMSS207493 DVU2020 conserved hypothetical protein (TIGR) [Desulfovibrio vulgaris Hildenborough]	DVU2020	3080000000	468000000	258000000	20817900	2060000000	1480000000	297000000	714000000	1010000000	31.5203	28.8019	27.9428	24.3113	30.94	30.463	28.1459	29.4113	29.9117	1.2039	-0.999343	-1.4059	-2.79504	1.17421	0.652236	-1.69786	-0.481864	-0.00473121	-0.483821			1.25749	-0.977313	-1.38907	-2.80971	1.14908	0.642755	-1.71395	-0.491447	-0.00462907		1.25749	-0.977313	-1.38907	-2.80971	1.14908	0.642755	-1.71395
VIMSS207497	VIMSS207497 DVU2024 conserved hypothetical protein (TIGR) [Desulfovibrio vulgaris Hildenborough]	DVU2024	252000000	0	4070000000	0	0	7400000000	38200000	0	7630000	27.9088		31.9224			32.7849	25.1871		22.8633	-2.40754		2.57369			2.97416	-4.65668		-7.05319	-1.71391			-2.51471		2.54288			2.93093	-4.70081		-6.90092		-2.51471	-6.49579	2.54288	-6.76384	-6.34586	2.93093	-4.70081
VIMSS207498	VIMSS207498 DVU2025 conserved hypothetical protein (TIGR) [Desulfovibrio vulgaris Hildenborough]	DVU2025	2570000000	1820000000	0	255040000	1060000000	70900000	64000000	4350000000	302000000	31.2591	30.7613		27.9261	29.9814	26.0793	25.9316	32.0184	28.17	0.942737	0.960015		0.819786	0.215632	-3.73143	-3.91218	2.12516	-1.74647	-0.540844			0.984705	0.938852		0.824088	0.211017	-3.67719	-3.94926	2.16742	-1.70876		0.984705	0.938852	-6.47022	0.824088	0.211017	-3.67719	-3.94926
VIMSS207509	VIMSS207509 DVU2036 helix-turn-helix protein, CopG family (TIGR) [Desulfovibrio vulgaris Hildenborough]	DVU2036	0	0	44800000	13776800	0	0	0	0	0			25.417	23.7157								-3.9317	-3.39062						-3.66116					-3.88464	-3.40842							-6.70385	-6.44279	-3.88464	-3.40842	-6.4752	-6.3842	-6.19909
VIMSS207515	VIMSS207515 Protein-coding gene Fic family protein (TIGR) [Desulfovibrio vulgaris Hildenborough]	DVU2042	6150000	0	33500000	35254600	0	26500000	32100000	12900000	0	22.5522		24.9977	25.0713		24.6595	24.9361	23.6209		-7.76423		-4.35104	-2.03505		-5.15123	-4.90768	-6.27234		-5.08026			-8.10987		-4.29896	-2.04573		-5.07634	-4.95419	-6.39709			-8.10987	-6.57137	-4.29896	-2.04573	-6.47328	-5.07634	-4.95419
VIMSS207524	VIMSS207524 DVU2051 hypothetical protein (TIGR) [Desulfovibrio vulgaris Hildenborough]	DVU2051	43800000	0	0	0	0	0	0	0	0	25.3844									-4.93196									-4.93196			-5.15151										-5.15151	-6.57802	-6.45299	-6.7585	-6.28912	-6.27003	-6.20662
VIMSS207525	VIMSS207525 dmt glycosyl transferase, group 2 family protein (TIGR) [Desulfovibrio vulgaris Hildenborough]	DVU2052	114000000	110000000	31600000	4334620	42000000	216000000	17500000	140000000	121000000	26.7645	26.7129	24.9134	22.0475	25.3239	27.6865	24.0609	27.0609	26.8504	-3.55193	-3.08835	-4.43527	-5.05889	-4.4419	-2.12426	-5.7829	-2.83236	-3.06601	-3.82021			-3.71005	-3.02027	-4.38219	-5.08543	-4.34682	-2.09338	-5.83771	-2.88869	-2.99982		-3.71005	-3.02027	-4.38219	-5.08543	-4.34682	-2.09338	-5.83771
VIMSS207528	VIMSS207528 metG methionyl-tRNA synthetase (TIGR) [Desulfovibrio vulgaris Hildenborough]	DVU2055	12600000000	4150000000	5190000000	1285030000	4840000000	3500000000	2800000000	3960000000	10100000000	33.5527	31.9505	32.2731	30.2592	32.1724	31.7047	31.3828	31.8829	33.2336	3.23632	2.14919	2.92439	3.15279	2.40658	1.89399	1.53903	1.98964	3.3172	2.51213			3.38039	2.10181	2.88939	3.16934	2.35506	1.86646	1.55362	2.02921	3.24558		3.38039	2.10181	2.88939	3.16934	2.35506	1.86646	1.55362
VIMSS207530	VIMSS207530 DVU2057 conserved hypothetical protein (TIGR) [Desulfovibrio vulgaris Hildenborough]	DVU2057	35800000	33700000	12100000	64938200	55500000	287000000	496000000	377000000	8170000000	25.0935	25.0062	23.5285	25.9526	25.726	28.0965	28.8858	28.49	32.9277	-5.22293	-4.79503	-5.82019	-1.1538	-4.0398	-1.71424	-0.957982	-1.40322	3.01125	-2.4551			-5.45544	-4.68933	-5.75053	-1.15985	-3.95333	-1.68932	-0.967062	-1.43113	2.94624		-5.45544	-4.68933	-5.75053	-1.15985	-3.95333	-1.68932	-0.967062
VIMSS207531	VIMSS207531 Protein-coding gene HDIG domain protein (TIGR) [Desulfovibrio vulgaris Hildenborough]	DVU2058	1510000000	1230000000	1010000000	68130200	3080000000	723000000	1350000000	609000000	2060000000	30.4919	30.196	29.9117	26.0218	31.5203	29.4294	30.3303	29.1819	30.94	0.175517	0.394735	0.563014	-1.08457	1.7545	-0.381294	0.486565	-0.711346	1.02356	0.246742			0.18333	0.386033	0.556275	-1.09026	1.71694	-0.375751	0.491177	-0.725493	1.00146		0.18333	0.386033	0.556275	-1.09026	1.71694	-0.375751	0.491177
VIMSS207532	VIMSS207532 DVU2059 glycosyl transferase, group 2 family protein (TIGR) [Desulfovibrio vulgaris Hildenborough]	DVU2059	7650000000	4690000000	3090000000	950577000	2880000000	3840000000	7760000000	3660000000	6310000000	32.8328	32.1269	31.525	29.8242	31.4234	31.8385	32.8534	31.7692	32.555	2.51643	2.32566	2.17627	2.71787	1.65764	2.02775	3.00966	1.87598	2.63855	2.32731			2.62845	2.2744	2.15022	2.73213	1.62216	1.99827	3.03819	1.91329	2.58159		2.62845	2.2744	2.15022	2.73213	1.62216	1.99827	3.03819
VIMSS207534	VIMSS207534 pfkA 6-phosphofructokinase (TIGR) [Desulfovibrio vulgaris Hildenborough]	DVU2061	15400000000	2240000000	1560000000	499244000	3950000000	2130000000	2030000000	2700000000	3510000000	33.8422	31.0609	30.5389	28.8952	31.8792	30.9882	30.9188	31.3303	31.7088	3.52583	1.25958	1.1902	1.78881	2.11342	1.17749	1.07509	1.4371	1.79238	1.70666			3.68279	1.23181	1.17596	1.79819	2.06818	1.16038	1.08528	1.46568	1.75369		3.68279	1.23181	1.17596	1.79819	2.06818	1.16038	1.08528
VIMSS207535	VIMSS207535 DVU2062 ATP-dependent DNA helicase, UvrD/REP family (TIGR) [Desulfovibrio vulgaris Hildenborough]	DVU2062	11000000000	3590000000	9530000000	12723600	1210000000	2440000000	260000000	1470000000	752000000	33.3568	31.7413	33.1498	23.601	30.1724	31.1842	27.9539	30.4532	29.4862	3.0404	1.94006	3.80114	-3.50536	0.406575	1.37352	-1.88981	0.559956	-0.430282	0.588466			3.17575	1.89729	3.75564	-3.52375	0.397872	1.35355	-1.90772	0.571092	-0.420993		3.17575	1.89729	3.75564	-3.52375	0.397872	1.35355	-1.90772
VIMSS207536	VIMSS207536 DVU2063 conserved hypothetical protein (TIGR) [Desulfovibrio vulgaris Hildenborough]	DVU2063	996000000	416000000	939000000	626276000	1230000000	3190000000	3140000000	6440000000	6950000000	29.8916	28.632	29.8065	29.2222	30.196	31.5709	31.5481	32.5844	32.6944	-0.424814	-1.16927	0.457856	2.11586	0.430226	1.7602	1.70437	2.6912	2.77793	1.14928			-0.443725	-1.14349	0.452376	2.12696	0.421017	1.73461	1.72052	2.74472	2.71796		-0.443725	-1.14349	0.452376	2.12696	0.421017	1.73461	1.72052
VIMSS207537	VIMSS207537 fabK oxidoreductase, 2-nitropropane dioxygenase family (TIGR) [Desulfovibrio vulgaris Hildenborough]	DVU2064	3690000000	3720000000	2010000000	1284140000	3040000000	4320000000	2840000000	2580000000	2250000000	31.781	31.7927	30.9045	30.2582	31.5014	32.0084	31.4032	31.2647	31.0673	1.46459	1.99138	1.55585	3.15179	1.73564	2.19767	1.5595	1.37151	1.15084	1.79764			1.52979	1.94748	1.53723	3.16833	1.69849	2.16572	1.57428	1.39879	1.12599		1.52979	1.94748	1.53723	3.16833	1.69849	2.16572	1.57428
VIMSS207541	VIMSS207541 DVU2068 HD domain protein (TIGR) [Desulfovibrio vulgaris Hildenborough]	DVU2068	505000000	78300000	0	0	147000000	0	120000000	3160000	88500000	28.9117	26.2225			27.1312		26.8385	21.5915	26.3992	-1.40468	-3.57877			-2.63454		-3.00529	-8.30172	-3.51727	-3.74038			-1.46721	-3.49987			-2.57815		-3.03377	-8.46682	-3.44133		-1.46721	-3.49987	-6.54303	-6.75115	-2.57815	-6.34373	-3.03377
VIMSS207543	VIMSS207543 dprA DNA processing protein DprA, putative (TIGR) [Desulfovibrio vulgaris Hildenborough]	DVU2069	0	27100000	15000000000	12460800	86100000	4500000000	0	0	0		24.6918	33.8042	23.5709	26.3595	32.0673					-5.10949	4.45555	-3.53547	-3.40627	2.25656				-1.06782				-4.99685	4.40222	-3.55402	-3.33336	2.22376					-6.74451	-4.99685	4.40222	-3.55402	-3.33336	2.22376	-6.29796
VIMSS207544	VIMSS207544 DVU2070 TPR domain protein (TIGR) [Desulfovibrio vulgaris Hildenborough]	DVU2070	7180000000	2150000000	1350000000	383707000	716000000	632000000	627000000	487000000	1050000000	32.7413	31.0017	30.3303	28.5154	29.4154	29.2353	29.2239	28.8593	29.9677	2.42495	1.20041	0.981618	1.40907	-0.3504	-0.575365	-0.619857	-1.03387	0.0513028	0.387541			2.5329	1.17395	0.969869	1.41646	-0.3429	-0.567001	-0.625732	-1.05443	0.0501953		2.5329	1.17395	0.969869	1.41646	-0.3429	-0.567001	-0.625732
VIMSS207547	VIMSS207547 cheY-2 chemotaxis protein CheY (TIGR) [Desulfovibrio vulgaris Hildenborough]	DVU2073	1480000000	1040000000	1600000000	245125000	1370000000	1340000000	1290000000	1550000000	2250000000	30.463	29.9539	30.5754	27.8689	30.3515	30.3196	30.2647	30.5296	31.0673	0.146566	0.15266	1.22673	0.76258	0.585744	0.508872	0.420977	0.636408	1.15084	0.621264			0.15309	0.149295	1.21205	0.766582	0.573206	0.501475	0.424967	0.649065	1.12599		0.15309	0.149295	1.21205	0.766582	0.573206	0.501475	0.424967
VIMSS207548	VIMSS207548 DVU2074 chemotaxis protein CheW (TIGR) [Desulfovibrio vulgaris Hildenborough]	DVU2074	224000000	114000000	131000000	99036600	382000000	527000000	93500000	429000000	168000000	27.7389	26.7645	26.965	26.5615	28.509	28.9732	26.4785	28.6764	27.3239	-2.57746	-3.03682	-2.3837	-0.544904	-1.25679	-0.837486	-3.36528	-1.21681	-2.59255	-1.97909			-2.6922	-2.96987	-2.35517	-0.547763	-1.22989	-0.825312	-3.39718	-1.24101	-2.53659		-2.6922	-2.96987	-2.35517	-0.547763	-1.22989	-0.825312	-3.39718
VIMSS207549	VIMSS207549 parA ParA family protein (TIGR) [Desulfovibrio vulgaris Hildenborough]	DVU2075	22200000	14400000	0	109683000	421000000	282000000	0	79000000	44500000	24.4041	23.7796		26.7088	28.6492	28.0711		26.2353	25.4073	-5.91233	-6.02171		-0.397597	-1.11654	-1.73959		-3.65786	-4.50914	-3.3364			-6.17553	-5.88896		-0.399684	-1.09264	-1.71431		-3.73061	-4.41179		-6.17553	-5.88896	-6.37573	-0.399684	-1.09264	-1.71431	-6.32243
VIMSS207550	VIMSS207550 cheR-2 chemotaxis protein methyltransferase (TIGR) [Desulfovibrio vulgaris Hildenborough]	DVU2076	2170000000	2710000000	1880000000	350076000	2230000000	3760000000	3010000000	3050000000	2350000000	31.015	31.3356	30.8081	28.3831	31.0544	31.8081	31.4871	31.5062	31.13	0.698663	1.53437	1.45939	1.27673	1.28861	1.99737	1.64337	1.61295	1.21357	1.41389			0.729766	1.50055	1.44192	1.28343	1.26103	1.96834	1.65895	1.64503	1.18738		0.729766	1.50055	1.44192	1.28343	1.26103	1.96834	1.65895
VIMSS207551	VIMSS207551 DVU2077 conserved hypothetical protein (TIGR) [Desulfovibrio vulgaris Hildenborough]	DVU2077	14300000000	18100000000	13700000000	1942650000	17800000000	7860000000	11500000000	12300000000	9770000000	33.7353	34.0753	33.6735	30.8554	34.0512	32.8719	33.4209	33.5179	33.1857	3.41891	4.27399	4.32476	3.74902	4.28537	3.06117	3.57717	3.62473	3.26927	3.7316			3.57111	4.17978	4.273	3.76869	4.19364	3.01667	3.61107	3.69681	3.19869		3.57111	4.17978	4.273	3.76869	4.19364	3.01667	3.61107
VIMSS207552	VIMSS207552 cheB-2 protein-glutamate methylesterase CheB (TIGR) [Desulfovibrio vulgaris Hildenborough]	DVU2078	7420000000	2410000000	5250000000	524080000	5940000000	2290000000	8060000000	5880000000	6960000000	32.7888	31.1664	32.2897	28.9652	32.4678	31.0927	32.9081	32.4532	32.6964	2.47239	1.36511	2.94098	1.85885	2.70203	1.28199	3.06439	2.55996	2.78	2.33619			2.58245	1.33502	2.90578	1.8686	2.64419	1.26335	3.09343	2.61087	2.71999		2.58245	1.33502	2.90578	1.8686	2.64419	1.26335	3.09343
VIMSS207553	VIMSS207553 Protein-coding gene sensory box histidine kinase (TIGR) [Desulfovibrio vulgaris Hildenborough]	DVU2079	4240000000	1470000000	1930000000	435453000	2330000000	3280000000	3470000000	1860000000	2330000000	31.9814	30.4532	30.846	28.6979	31.1177	31.611	31.6923	30.7927	31.1177	1.66503	0.651893	1.49726	1.59158	1.3519	1.80033	1.84854	0.899443	1.20124	1.38969			1.73916	0.637522	1.47934	1.59993	1.32296	1.77416	1.86606	0.91733	1.17531		1.73916	0.637522	1.47934	1.59993	1.32296	1.77416	1.86606
VIMSS207556	VIMSS207556 flaD flagellin, putative (TIGR) [Desulfovibrio vulgaris Hildenborough]	DVU2082	0	2440000000	2050000000	0	2420000000	1960000000	2150000000	3210000000	2280000000		31.1842	30.933		31.1724	30.8682	31.0017	31.5799	31.0864		1.38296	1.58428		1.40658	1.05749	1.15794	1.68671	1.16995	1.34942				1.35247	1.56532		1.37647	1.04212	1.16892	1.72026	1.14469		-6.68408	1.35247	1.56532	-6.59088	1.37647	1.04212	1.16892
VIMSS207557	VIMSS207557 relA GTP pyrophosphokinase (TIGR) [Desulfovibrio vulgaris Hildenborough]	DVU2083	8610000000	1630000000	2280000000	215632000	1790000000	1850000000	3700000000	20000000000	4140000000	33.0034	30.6022	31.0864	27.684	30.7373	30.7849	31.7849	34.2193	31.947	2.68698	0.800949	1.73769	0.577634	0.971528	0.974164	1.94113	4.32607	2.03054	1.78297			2.8066	0.783292	1.71689	0.580665	0.950732	0.960003	1.95953	4.4121	1.98671		2.8066	0.783292	1.71689	0.580665	0.950732	0.960003	1.95953
VIMSS207558	VIMSS207558 appA oligopeptide-binding protein, putative (TIGR) [Desulfovibrio vulgaris Hildenborough]	DVU2084	563000000	88500000	53600000	23015200	165000000	165000000	269000000	731000000	438000000	29.0686	26.3992	25.6757	24.4561	27.2979	27.2979	28.003	29.4453	28.7064	-1.24782	-3.4021	-3.67296	-2.65028	-2.46789	-2.51282	-1.84072	-0.447917	-1.21008	-2.1614			-1.30337	-3.3271	-3.629	-2.66419	-2.41507	-2.4763	-1.85816	-0.456824	-1.18396		-1.30337	-3.3271	-3.629	-2.66419	-2.41507	-2.4763	-1.85816
VIMSS207559	VIMSS207559 DVU2085 Snf2 family protein (TIGR) [Desulfovibrio vulgaris Hildenborough]	DVU2085	15500000000	3520000000	3890000000	592366000	11200000000	3680000000	7880000000	3970000000	4870000000	33.8515	31.7129	31.8571	29.1419	33.3828	31.7771	32.8755	31.8865	32.1813	3.53516	1.91165	2.50843	2.03555	3.61699	1.96634	3.0318	1.99328	2.26484	2.54045			3.69254	1.86951	2.47841	2.04623	3.53957	1.93776	3.06054	2.03292	2.21594		3.69254	1.86951	2.47841	2.04623	3.53957	1.93776	3.06054
VIMSS207565	VIMSS207565 DVU2090 EF hand domain protein (TIGR) [Desulfovibrio vulgaris Hildenborough]	DVU2090	109000000	66900000	293000000	36548600	359000000	235000000	296000000	46700000	117000000	26.6998	25.9955	28.1263	25.1233	28.4194	27.8081	28.141	25.4769	26.8019	-3.61663	-3.80577	-1.22237	-1.98305	-1.34638	-2.00263	-1.70272	-4.41629	-3.11451	-2.57893			-3.77763	-3.72188	-1.20774	-1.99345	-1.31756	-1.97352	-1.71886	-4.50412	-3.04727		-3.77763	-3.72188	-1.20774	-1.99345	-1.31756	-1.97352	-1.71886
VIMSS207567	VIMSS207567 moeB thiF family protein (TIGR) [Desulfovibrio vulgaris Hildenborough]	DVU2092	63300000	0	0	19347400	0	0	0	0	0	25.9157			24.2056						-4.40068			-2.90073						-3.6507			-4.59659			-2.91595							-4.59659	-6.42045	-6.31866	-2.91595	-6.5361	-6.45074	-6.32838
VIMSS207568	VIMSS207568 thiH thiH protein (TIGR) [Desulfovibrio vulgaris Hildenborough]	DVU2093	2470000000	1860000000	517000000	213500000	708000000	1580000000	2550000000	440000000	655000000	31.2019	30.7927	28.9456	27.6697	29.3992	30.5573	31.2479	28.7129	29.2869	0.885479	0.991379	-0.403105	0.563299	-0.366611	0.746563	1.4041	-1.18028	-0.62952	0.223478			0.924899	0.969525	-0.39828	0.566255	-0.358763	0.735711	1.41741	-1.20376	-0.61593		0.924899	0.969525	-0.39828	0.566255	-0.358763	0.735711	1.41741
VIMSS207573	VIMSS207573 cooS carbon monoxide dehydrogenase (TIGR) [Desulfovibrio vulgaris Hildenborough]	DVU2098	67100000	722000000	35000000	0	374000000	69500000	504000000	51900000	0	25.9998	29.4274	25.0609		28.4785	26.0505	28.9088	25.6292		-4.31658	-0.373852	-4.28784		-1.28732	-3.7602	-0.934898	-4.26398		-2.74638			-4.50874	-0.365611	-4.23652		-1.25977	-3.70554	-0.943759	-4.34878			-4.50874	-0.365611	-4.23652	-6.74817	-1.25977	-3.70554	-0.943759
VIMSS207575	VIMSS207575 DVU2100 universal stress protein family (TIGR) [Desulfovibrio vulgaris Hildenborough]	DVU2100	22900000000	15500000000	10900000000	296650000	17300000000	17800000000	14400000000	14100000000	14800000000	34.4146	33.8515	33.3436	28.1442	34.0101	34.0512	33.7453	33.715	33.7849	4.09824	4.05027	3.99492	1.03782	4.24427	4.24044	3.9016	3.82176	3.86844	3.69531			4.28069	3.96099	3.9471	1.04327	4.15342	4.1788	3.93858	3.89777	3.78493		4.28069	3.96099	3.9471	1.04327	4.15342	4.1788	3.93858
VIMSS207577	VIMSS207577 DVU2101 conserved hypothetical protein (TIGR) [Desulfovibrio vulgaris Hildenborough]	DVU2101	3920000000	3700000000	3260000000	838800000	2410000000	5140000000	2970000000	2950000000	3090000000	31.8682	31.7849	31.6022	29.6438	31.1664	32.2591	31.4678	31.4581	31.525	1.55182	1.9836	2.25353	2.53739	1.4006	2.44841	1.62407	1.56486	1.60852	1.88587			1.6209	1.93987	2.22656	2.5507	1.37062	2.41282	1.63946	1.59598	1.5738		1.6209	1.93987	2.22656	2.5507	1.37062	2.41282	1.63946
VIMSS207578	VIMSS207578 DVU2102 outer membrane protein, OMP85 family (TIGR) [Desulfovibrio vulgaris Hildenborough]	DVU2102	251000000	0	24300000	1289030000	66900000	1660000000	229000000	87700000	0	27.9031		24.5345	30.2636	25.9955	30.6285	27.7708	26.3861		-2.41327		-4.81424	3.15728	-3.77028	0.817822	-2.07297	-3.50714		-1.8004			-2.5207		-4.75662	3.17384	-3.68958	0.805934	-2.09262	-3.57689			-2.5207	-6.49866	-4.75662	3.17384	-3.68958	0.805934	-2.09262
VIMSS207579	VIMSS207579 DVU2103 iron-sulfur cluster-binding/ATPase domain protein (TIGR) [Desulfovibrio vulgaris Hildenborough]	DVU2103	19100000000	12600000000	9470000000	329191000	10400000000	14900000000	11200000000	11900000000	13500000000	34.1529	33.5527	33.1407	28.2943	33.2759	33.7946	33.3828	33.4702	33.6522	3.83647	3.75143	3.79202	1.18799	3.51008	3.98388	3.53903	3.57703	3.7358	3.43486			4.00726	3.66873	3.74664	1.19422	3.43495	3.92597	3.57258	3.64817	3.65515		4.00726	3.66873	3.74664	1.19422	3.43495	3.92597	3.57258
VIMSS207580	VIMSS207580 DVU2104 iron-sulfur cluster-binding/ATPase domain protein (TIGR) [Desulfovibrio vulgaris Hildenborough]	DVU2104	3910000000	4100000000	1940000000	263986000	1860000000	3260000000	3170000000	3560000000	2880000000	31.8645	31.933	30.8534	27.9759	30.7927	31.6022	31.5618	31.7292	31.4234	1.54814	2.1317	1.50472	0.869524	1.02687	1.79151	1.71809	1.83602	1.50698	1.54817			1.61706	2.08471	1.48671	0.874087	1.00489	1.76547	1.73437	1.87253	1.47445		1.61706	2.08471	1.48671	0.874087	1.00489	1.76547	1.73437
VIMSS207581	VIMSS207581 DVU2105 hypothetical protein (TIGR) [Desulfovibrio vulgaris Hildenborough]	DVU2105	712000000	785000000	507000000	93191500	891000000	867000000	1070000000	140000000	402000000	29.4073	29.5481	28.9174	26.4737	29.7309	29.6915	29.995	27.0609	28.5826	-0.909082	-0.253159	-0.431284	-0.632667	-0.0349346	-0.119257	0.151217	-2.83236	-1.33382	-0.710594			-0.949552	-0.247578	-0.426121	-0.635987	-0.0341868	-0.117524	0.15265	-2.88869	-1.30502		-0.949552	-0.247578	-0.426121	-0.635987	-0.0341868	-0.117524	0.15265
VIMSS207582	VIMSS207582 flrC sigma-54 dependent transcriptional regulator (TIGR) [Desulfovibrio vulgaris Hildenborough]	DVU2106	0	71100000	47000000	0	0	91000000	48300000	0	0		26.0833	25.4862			26.4394	25.5255				-3.71793	-3.86254			-3.37135	-4.31823			-3.81751				-3.63597	-3.81631			-3.32234	-4.35916				-6.6008	-3.63597	-3.81631	-6.63929	-6.29938	-3.32234	-4.35916
VIMSS207583	VIMSS207583 Protein-coding gene hypothetical protein (TIGR) [Desulfovibrio vulgaris Hildenborough]	DVU2107	53700000	61300000	43100000	0	31100000	0	55100000	0	77400000	25.6784	25.8694	25.3612		24.8904		25.7155		26.2058	-4.63797	-3.93189	-3.98751		-4.87537		-4.1282		-3.71061	-4.21192			-4.84444	-3.84522	-3.93978		-4.77102		-4.16733		-3.6305		-4.84444	-3.84522	-3.93978	-6.73656	-4.77102	-6.31107	-4.16733
VIMSS207584	VIMSS207584 DVU2108 MTH1175-like domain family protein (TIGR) [Desulfovibrio vulgaris Hildenborough]	DVU2108	10800000000	6870000000	6960000000	1209380000	6720000000	4110000000	6530000000	4600000000	7140000000	33.3303	32.6777	32.6964	30.1716	32.6458	31.9365	32.6044	32.099	32.7333	3.01393	2.87639	3.34775	3.06526	2.88003	2.12578	2.76069	2.20577	2.81684	2.78805			3.1481	2.81298	3.30768	3.08134	2.81838	2.09488	2.78685	2.24964	2.75603		3.1481	2.81298	3.30768	3.08134	2.81838	2.09488	2.78685
VIMSS207585	VIMSS207585 mrp MTH1175-like domain family protein (TIGR) [Desulfovibrio vulgaris Hildenborough]	DVU2109	27400000000	21000000000	14500000000	2739240000	19400000000	32900000000	17200000000	17700000000	20700000000	34.6735	34.2897	33.7553	31.3511	34.1753	34.9374	34.0017	34.043	34.2689	4.35707	4.48839	4.40664	4.24477	4.40955	5.12665	4.15794	4.14982	4.35247	4.41037			4.55104	4.38945	4.3539	4.26704	4.31517	5.05213	4.19735	4.23235	4.25851		4.55104	4.38945	4.3539	4.26704	4.31517	5.05213	4.19735
VIMSS207586	VIMSS207586 b2975 L-lactate permease (TIGR) [Desulfovibrio vulgaris Hildenborough]	DVU2110	436000000	277000000	0	0	273000000	379000000	0	259000000	0	28.6998	28.0453			28.0243	28.4976		27.9484		-1.61663	-1.75597			-1.74146	-1.31309		-1.94484		-1.6744			-1.6886	-1.71726			-1.70418	-1.294		-1.98351			-1.6886	-1.71726	-6.25803	-6.64504	-1.70418	-1.294	-6.27209
VIMSS207589	VIMSS207589 DVU2113 xanthine/uracil permease family protein (TIGR) [Desulfovibrio vulgaris Hildenborough]	DVU2113	0	0	0	0	0	0	0	134000000	0								26.9977									-2.89555		-2.89555										-2.95314			-6.66589	-6.30264	-6.28992	-6.73121	-6.29186	-6.22347	-6.41165
VIMSS207590	VIMSS207590 atoC sigma-54 dependent transcriptional regulator/response regulator (TIGR) [Desulfovibrio vulgaris Hildenborough]	DVU2114	0	0	0	32890500	189000000	0	1120000000	0	395000000				24.9712	27.4938		30.0609		28.5573				-2.13519	-2.27197		0.217105		-1.35916	-1.38731						-2.1464	-2.22334		0.219163		-1.32982		-6.74212	-6.39932	-6.36961	-2.1464	-2.22334	-6.38791	0.219163
VIMSS207595	VIMSS207595 DVU2118 conserved hypothetical protein (TIGR) [Desulfovibrio vulgaris Hildenborough]	DVU2118	0	0	0	0	0	0	175000000	0	0							27.3828									-2.46097			-2.46097									-2.48429				-6.69897	-6.33724	-6.33725	-6.55424	-6.27569	-6.41283	-2.48429
VIMSS207602	VIMSS207602 DVU2125 TPR domain protein (TIGR) [Desulfovibrio vulgaris Hildenborough]	DVU2125	0	0	0	0	184000000	0	0	24700000	0					27.4551			24.558						-2.31065			-5.33521		-3.82293							-2.26119			-5.44131			-6.70302	-6.362	-6.35903	-6.56885	-2.26119	-6.3796	-6.37259
VIMSS207603	VIMSS207603 DVU2126 hypothetical protein (TIGR) [Desulfovibrio vulgaris Hildenborough]	DVU2126	398000000	369000000	201000000	0	0	451000000	290000000	0	0	28.5682	28.459	27.5826			28.7486	28.1115			-1.74819	-1.34223	-1.76607			-1.06216	-1.73227			-1.53019			-1.82602	-1.31264	-1.74494			-1.04672	-1.74869				-1.82602	-1.31264	-1.74494	-6.79216	-6.4636	-1.04672	-1.74869
VIMSS207604	VIMSS207604 DVU2127 von Willebrand factor type A domain protein (TIGR) [Desulfovibrio vulgaris Hildenborough]	DVU2127	149000000	261000000	128000000	0	246000000	199000000	229000000	181000000	181000000	27.1507	27.9595	26.9316		27.8741	27.5682	27.7708	27.4314	27.4314	-3.16565	-1.8418	-2.41713		-1.8917	-2.24252	-2.07297	-2.4618	-2.48502	-2.32232			-3.30657	-1.8012	-2.38819		-1.85121	-2.20992	-2.09262	-2.51076	-2.43138		-3.30657	-1.8012	-2.38819	-6.67553	-1.85121	-2.20992	-2.09262
VIMSS207606	VIMSS207606 cckA sensory box histidine kinase/response regulator (TIGR) [Desulfovibrio vulgaris Hildenborough]	DVU2129	0	0	0	0	0	224000000	0	382000000	0						27.7389		28.509							-2.07179		-1.38422		-1.728								-2.04167		-1.41174			-6.69666	-6.56255	-6.44697	-6.65133	-6.31395	-2.04167	-6.43833
VIMSS207608	VIMSS207608 DVU2131 hypothetical protein (TIGR) [Desulfovibrio vulgaris Hildenborough]	DVU2131	391000000	172000000	60100000	26666300	43000000	64600000	18800000	49000000	153000000	28.5426	27.3578	25.8409	24.6685	25.3578	25.945	24.1642	25.5463	27.189	-1.77379	-2.44344	-3.50783	-2.43785	-4.40795	-3.86568	-5.67952	-4.34693	-2.72748	-3.46561			-1.85276	-2.38958	-3.46585	-2.45064	-4.3136	-3.80949	-5.73335	-4.43338	-2.6686		-1.85276	-2.38958	-3.46585	-2.45064	-4.3136	-3.80949	-5.73335
VIMSS207610	VIMSS207610 DVU2133 membrane protein, putative (TIGR) [Desulfovibrio vulgaris Hildenborough]	DVU2133	0	0	0	0	0	0	0	874527	0								19.7381									-10.1551		-10.1551										-10.357			-6.61983	-6.42443	-6.50483	-6.7202	-6.43872	-6.23576	-6.41092
VIMSS207612	VIMSS207612 DVU2135 hypothetical protein (TIGR) [Desulfovibrio vulgaris Hildenborough]	DVU2135	69300000	0	127000000	67560400	1020000000	893000000	61200000	0	711000000	26.0464		26.9203	26.0097	29.9259	29.7341	25.867		29.4053	-4.27003		-2.42844	-1.09669	0.160137	-0.0766292	-3.97672		-0.511165	-1.74279			-4.46012		-2.39937	-1.10244	0.15671	-0.0755153	-4.01441		-0.50013		-4.46012	-6.44434	-2.39937	-1.10244	0.15671	-0.0755153	-4.01441
VIMSS207614	VIMSS207614 sucCD succinyl-CoA synthetase, alpha/beta subunit (sucCD) (Chris Hemme) [Desulfovibrio vulgaris Hildenborough]	DVU2137	187000000	0	0	4489520	48800000	298000000	120000000	86900000	0	27.4785			22.0981	25.5404	28.1507	26.8385	26.3729		-2.83792			-5.00823	-4.22541	-1.65998	-3.00529	-3.52036		-3.3762			-2.96426			-5.03451	-4.13496	-1.63585	-3.03377	-3.59037			-2.96426	-6.37562	-6.28321	-5.03451	-4.13496	-1.63585	-3.03377
VIMSS207615	VIMSS207615 DVU2138 conserved hypothetical protein (TIGR) [Desulfovibrio vulgaris Hildenborough]	DVU2138	6570000000	2920000000	1710000000	559970000	2980000000	3130000000	3880000000	4370000000	3560000000	32.6132	31.4433	30.6713	29.0608	31.4727	31.5435	31.8534	32.025	31.7292	2.29686	1.64205	1.32266	1.95441	1.70688	1.7328	2.00966	2.13177	1.81279	1.84554			2.39911	1.60585	1.30682	1.96467	1.67034	1.70761	2.02871	2.17417	1.77366		2.39911	1.60585	1.30682	1.96467	1.67034	1.70761	2.02871
VIMSS207616	VIMSS207616 aphA histone deacetylase family protein (TIGR) [Desulfovibrio vulgaris Hildenborough]	DVU2139	364000000	229000000	42400000	20744500	23900000	199000000	437000000	175000000	246000000	28.4394	27.7708	25.3376	24.3062	24.5105	27.5682	28.7031	27.3828	27.8741	-1.87702	-2.0305	-4.01113	-2.80014	-5.25528	-2.24252	-1.14069	-2.51043	-2.04236	-2.65667			-1.96058	-1.98574	-3.96312	-2.81483	-5.14279	-2.20992	-1.1515	-2.56036	-1.99827		-1.96058	-1.98574	-3.96312	-2.81483	-5.14279	-2.20992	-1.1515
VIMSS207617	VIMSS207617 tmk thymidylate kinase (TIGR) [Desulfovibrio vulgaris Hildenborough]	DVU2140	36000000	102000000	32800000	35885300	362000000	74800000	308000000	189000000	37900000	25.1015	26.604	24.9672	25.0969	28.4314	26.1565	28.1984	27.4938	25.1757	-5.21489	-3.19728	-4.3815	-2.00947	-1.33437	-3.65418	-1.64539	-2.3994	-4.74074	-3.17525			-5.44704	-3.1268	-4.32906	-2.02002	-1.30581	-3.60106	-1.66099	-2.44712	-4.6384		-5.44704	-3.1268	-4.32906	-2.02002	-1.30581	-3.60106	-1.66099
VIMSS207618	VIMSS207618 DVU2141 nucleic acid-binding protein, putative (TIGR) [Desulfovibrio vulgaris Hildenborough]	DVU2141	692000000	854000000	322000000	71761000	997000000	1440000000	1360000000	445000000	791000000	29.3662	29.6697	28.2625	26.0967	29.893	30.4234	30.341	28.7292	29.5591	-0.950188	-0.131615	-1.08621	-1.00967	0.127234	0.612708	0.497213	-1.16398	-0.357337	-0.384649			-0.992487	-0.128714	-1.07321	-1.01496	0.12451	0.603801	0.501925	-1.18713	-0.349623		-0.992487	-0.128714	-1.07321	-1.01496	0.12451	0.603801	0.501925
VIMSS207619	VIMSS207619 surE stationary-phase survival protein SurE (TIGR) [Desulfovibrio vulgaris Hildenborough]	DVU2142	562000000	297000000	99500000	76505600	1080000000	564000000	541000000	644000000	673000000	29.066	28.1459	26.5682	26.1891	30.0084	29.0711	29.0111	29.2625	29.326	-1.25039	-1.65539	-2.7805	-0.9173	0.242599	-0.739594	-0.832693	-0.630727	-0.590408	-1.01716			-1.30605	-1.6189	-2.74722	-0.922113	0.237407	-0.728843	-0.840586	-0.643271	-0.577662		-1.30605	-1.6189	-2.74722	-0.922113	0.237407	-0.728843	-0.840586
VIMSS207620	VIMSS207620 fba fructose-1,6-bisphosphate aldolase, class II (TIGR) [Desulfovibrio vulgaris Hildenborough]	DVU2143	5320000000	5450000000	3510000000	766230000	4840000000	1460000000	1460000000	2360000000	2660000000	32.3088	32.3436	31.7088	29.5132	32.1724	30.4433	30.4433	31.1361	31.3088	1.99239	2.54233	2.36013	2.40684	2.40658	0.632607	0.599574	1.24293	1.39234	1.73064			2.08109	2.48629	2.33188	2.41947	2.35506	0.623411	0.605257	1.26765	1.36228		2.08109	2.48629	2.33188	2.41947	2.35506	0.623411	0.605257
VIMSS207621	VIMSS207621 gap-2 glyceraldehyde 3-phosphate dehydrogenase (TIGR) [Desulfovibrio vulgaris Hildenborough]	DVU2144	6320000000	5040000000	3460000000	1316540000	4090000000	2160000000	4820000000	5780000000	5150000000	32.5573	32.2308	31.6881	30.2941	31.9295	31.0084	32.1664	32.4284	32.2619	2.24089	2.4295	2.33943	3.18774	2.16367	1.19767	2.32264	2.53521	2.34549	2.30692			2.34065	2.37594	2.31143	3.20447	2.11736	1.18026	2.34465	2.58563	2.29485		2.34065	2.37594	2.31143	3.20447	2.11736	1.18026	2.34465
VIMSS207627	VIMSS207627 DVU2148 CBS/transporter associated domain protein (TIGR) [Desulfovibrio vulgaris Hildenborough]	DVU2148	101000000	200000000	73400000	5827160	376000000	74100000	222000000	891000000	7070000	26.5898	27.5754	26.1293	22.4744	28.4862	26.143	27.726	29.7309	22.7533	-3.7266	-2.22585	-3.21942	-4.632	-1.27963	-3.66774	-2.11776	-0.162363	-7.16316	-3.13273			-3.8925	-2.17678	-3.18088	-4.65631	-1.25224	-3.61443	-2.13783	-0.165592	-7.00852		-3.8925	-2.17678	-3.18088	-4.65631	-1.25224	-3.61443	-2.13783
VIMSS207629	VIMSS207629 dksA dnaK suppressor protein, putative (TIGR) [Desulfovibrio vulgaris Hildenborough]	DVU2150	401000000	81700000	181000000	7517910	4530000	45900000	150000000	39700000	46300000	28.579	26.2838	27.4314	22.8419	22.1111	25.452	27.1604	25.2426	25.4645	-1.73736	-3.51744	-1.91728	-4.26446	-7.65471	-4.35872	-2.68336	-4.65058	-4.45193	-3.91509			-1.8147	-3.4399	-1.89433	-4.28684	-7.49086	-4.29536	-2.70879	-4.74306	-4.35582		-1.8147	-3.4399	-1.89433	-4.28684	-7.49086	-4.29536	-2.70879
VIMSS207636	VIMSS207636 DVU2157 tail tape meausure protein, putative (TIGR) [Desulfovibrio vulgaris Hildenborough]	DVU2157	338000000	259000000	1580000000	0	366000000	0	878000000	0	0	28.3324	27.9484	30.5573		28.4473		29.7096			-1.98394	-1.8529	1.20858		-1.31852		-0.134101			-0.816174			-2.07226	-1.81205	1.19412		-1.29029		-0.135372				-2.07226	-1.81205	1.19412	-6.74885	-1.29029	-6.19761	-0.135372
VIMSS207656	VIMSS207656 DVU2175 adenine specific DNA methyltransferase, putative (TIGR) [Desulfovibrio vulgaris Hildenborough]	DVU2175	7570000000	5180000000	3690000000	1213460000	2140000000	6710000000	3820000000	6180000000	7070000000	32.8176	32.2703	31.781	30.1765	30.995	32.6437	31.8309	32.525	32.7191	2.50126	2.46903	2.43228	3.07012	1.22918	2.83295	1.98718	2.63175	2.80262	2.4396			2.61261	2.4146	2.40317	3.08623	1.20287	2.79177	2.00601	2.68409	2.74212		2.61261	2.4146	2.40317	3.08623	1.20287	2.79177	2.00601
VIMSS207659	VIMSS207659 DVU2177 hypothetical protein (TIGR) [Desulfovibrio vulgaris Hildenborough]	DVU2177	389000000	63900000	0	4269700	38900000	41900000	0	27800000	11100000	28.5352	25.9293		22.0257	25.2133	25.3204		24.7286	23.4041	-1.78119	-3.87196		-5.08066	-4.55252	-4.49027		-5.16463	-6.51238	-4.49337			-1.86048	-3.78661		-5.10732	-4.45507	-4.42499		-5.26734	-6.37179		-1.86048	-3.78661	-6.39947	-5.10732	-4.45507	-4.42499	-6.20956
VIMSS207685	VIMSS207685 b3011 alcohol dehydrogenase, iron-containing (TIGR) [Desulfovibrio vulgaris Hildenborough]	DVU2201	15900000000	10100000000	5970000000	1364590000	9400000000	7260000000	9920000000	8660000000	5140000000	33.8883	33.2336	32.4751	30.3458	33.13	32.7573	33.2077	33.0117	32.2591	3.57192	3.43236	3.12639	3.23946	3.36423	2.94661	3.36395	3.11851	2.34268	3.16734			3.73094	3.3567	3.08897	3.25646	3.29222	2.90378	3.39583	3.18053	2.29211		3.73094	3.3567	3.08897	3.25646	3.29222	2.90378	3.39583
VIMSS207687	VIMSS207687 DVU2203 endoribonuclease, L-PSP family (TIGR) [Desulfovibrio vulgaris Hildenborough]	DVU2203	198000000	178000000	149000000	34406700	117000000	0	199000000	143000000	131000000	27.5609	27.4073	27.1507	25.0362	26.8019		27.5682	27.0914	26.965	-2.75546	-2.39397	-2.19796	-2.07018	-2.96385		-2.27555	-2.80177	-2.95145	-2.55127			-2.87812	-2.3412	-2.17165	-2.08104	-2.90041		-2.29712	-2.85749	-2.88773		-2.87812	-2.3412	-2.17165	-2.08104	-2.90041	-6.24951	-2.29712
[truncated: 1,057 more rows]
[truncated: 11 more columns]
